# Supplementary material for: Longitudinal host transcriptional responses to SARS-CoV-2 infection in adults with extremely high viral load
Source: PLoS One. 2025 Jan 16;20(1):e0317033. doi: 10.1371/journal.pone.0317033 (PMC11737797; doi:10.1371/journal.pone.0317033)
Supplement: S1 File — (XLSX) [file pone.0317033.s002.xlsx]

## Sheet: gene-level statistics
				Serial sampling human subjects	Serial sampling human subjects	Serial sampling human subjects		Serial sampling human subjects	Serial sampling human subjects	Serial sampling human subjects	Serial sampling human subjects	Serial sampling human subjects	Serial sampling human subjects	Serial sampling human subjects	Serial sampling human subjects		GSE14507	GSE14507	GSE14507	GSE14507		GSE156063	GSE156063	GSE156063		HNO204 dataset	HNO204 dataset
																	SARS-CoV-2 (MOI2)	SARS-CoV-2 (MOI2)	SARS-CoV-2 (MOI2)	SARS-CoV-2 (MOI2)		Mick et al.													1450	112	867
				correlation viral load (inverse Ct value)				high viral load day 0 vs neg	high viral load day 0 vs neg	high viral load last day vs neg	high viral load last day vs neg	pos control, first day vs neg	pos control, first day vs neg	pos control, last day vs neg	pos control, last day vs neg		A549	A549	Calu-3	Calu-3		correl SC2 rpm				SARS-infected HNO204 organoid				p01	p01	p01	p05		Inclusion in Figure heat map (gene ordering indicated)
gene_id	Entrez id	Symbol	transcript_id(s)	r	t	p		t	p	t	p	t	p	t	p		ttest	fold (SARS/mock)	ttest	fold (SARS/mock)		r	t	p		fold (sars/mock)	p			Serial sampling human subjects	GSE14507/Calu-3	GSE156063	HNO204 dataset		Fig1c	Fig2a	Fig5a
ENSG00000000003.15	7105	TSPAN6	ENST00000373020.9,ENST00000494424.1,ENST00000496771.5,ENST00000612152.4,ENST00000614008.4	0.0991993	0.646072	0.521748		0.0845045	1.08771	0.159024	0.876815	-0.631716	0.541743	-0.529899	0.607745				0.000287533	0.5606		-0.114814	-1.61397	0.108151		0.99328	0.952247			0	-1	0	0		--	--	--
ENSG00000000005.6	64102	TNMD	ENST00000373031.5,ENST00000485971.1	0.138161	0.904057	0.371122		-1.21506	0.252252	-1.2204	0.25031	-0.308423	0.76409	-1.01293	0.334973		#DIV/0!	1	#DIV/0!	1		NA	NA	NA		0.968287	0.126539			0	#DIV/0!	0	0		--	--	--
ENSG00000000419.12	8813	DPM1	ENST00000371582.8,ENST00000371584.8,ENST00000371588.9,ENST00000413082.1,ENST00000466152.5,ENST00000494752.1	-0.128227	-0.837925	0.406816		1.04978	0.318527	0.97418	0.352943	1.33221	0.212355	1.35545	0.205097		0.123566	1.16048	0.563678	0.965812		0.0916305	1.28496	0.200332		1.09281	0.428922			0	0	0	0		--	--	--
ENSG00000000457.14	57147	SCYL3	ENST00000367770.5,ENST00000367771.11,ENST00000367772.8,ENST00000423670.1,ENST00000470238.1	-0.153655	-1.00777	0.319336		0.806372	0.438784	-1.28213	0.228721	-0.174011	0.865329	0.396708	0.699917		0.0138181	1.35769	0.0250895	1.55311		0.211054	3.01513	0.00291041		1.07979	0.420405			0	0	1	0		--	--	--
ENSG00000000460.17	55732	C1orf112	ENST00000286031.10,ENST00000359326.9,ENST00000413811.3,ENST00000459772.5,ENST00000466580.6,ENST00000472795.5,ENST00000481744.5,ENST00000496973.5,ENST00000498289.5	-0.00233858	-0.0151558	0.98798		-0.584289	0.571971	-1.12815	0.285597	-1.32902	0.213367	-0.768438	0.459989		0.00369336	0.714051	0.0302677	0.80771		-0.0911708	-1.27846	0.202608		0.862384	0.428973			0	0	0	0		--	--	--
ENSG00000000938.13	2268	FGR	ENST00000374003.7,ENST00000374004.5,ENST00000374005.8,ENST00000399173.5,ENST00000457296.5,ENST00000468038.1,ENST00000475472.5	-0.303585	-2.06491	0.0451405		0.700694	0.499472	-0.650904	0.52978	0.917097	0.380678	-0.445758	0.665268		#DIV/0!	1	0.373901	1.021		-0.101172	-1.42007	0.157184		1.03314	0.373901			0	0	0	0		--	--	--
ENSG00000000971.16	3075	CFH	ENST00000359637.2,ENST00000367429.9,ENST00000466229.5,ENST00000470918.1,ENST00000496761.1,ENST00000630130.2	-0.0356634	-0.231273	0.818226		-1.00278	0.339614	-2.2043	0.0520603	-1.98339	0.075446	-2.2872	0.0452284		0.00686308	0.724006	0.00535691	1.67635		0.317795	4.68041	5.34902e-06		1.01574	0.86734			0	1	1	0		--	--	--
ENSG00000001036.14	2519	FUCA2	ENST00000002165.11,ENST00000367585.1,ENST00000451668.1	-0.00199601	-0.0129357	0.98974		0.177806	0.862426	0.070056	0.94553	0.315759	0.758677	1.01003	0.336294		0.607484	1.02891	0.00445402	0.651565		-0.230211	-3.30345	0.00113623		0.938288	0.657705			0	-1	-1	0		--	--	--
ENSG00000001084.13	2729	GCLC	ENST00000504353.1,ENST00000504525.1,ENST00000505197.1,ENST00000505294.5,ENST00000509541.5,ENST00000510837.5,ENST00000513939.6,ENST00000514004.5,ENST00000514373.3,ENST00000514933.2,ENST00000515580.1,ENST00000616923.5,ENST00000643939.1,ENST00000650454.1	0.0196921	0.127644	0.89904		0.793159	0.446096	2.02875	0.0699506	0.863808	0.407935	0.801252	0.441608		0.000170986	0.717342	0.283479	0.876806		-0.0546782	-0.764684	0.445384		0.922733	0.757933			0	0	0	0		--	--	--
ENSG00000001167.14	4800	NFYA	ENST00000341376.10,ENST00000353205.5	-0.205871	-1.3634	0.180019		1.83395	0.0965495	0.534416	0.604731	1.3711	0.200328	1.71332	0.117427		0.806692	0.988426	0.177901	1.13135		-0.0231809	-0.32379	0.746444		0.998123	0.986586			0	0	0	0		--	--	--
ENSG00000001460.18	90529	STPG1	ENST00000003583.12,ENST00000337248.9,ENST00000374409.5,ENST00000435187.1,ENST00000438866.1,ENST00000468303.5,ENST00000475760.1,ENST00000483261.1,ENST00000483528.1,ENST00000492753.1,ENST00000497384.1,ENST00000498488.5	-0.0108797	-0.070513	0.94412		-0.307183	0.765006	-0.456854	0.657539	-0.196158	0.848416	0.161891	0.874616		0.000849662	2.02306	0.00221835	1.56811		-0.0350376	-0.489573	0.624986		0.706078	0.144973			0	1	0	0		--	--	--
ENSG00000001461.17	57185	NIPAL3	ENST00000003912.7,ENST00000339255.2,ENST00000358028.8,ENST00000374399.9,ENST00000432012.1,ENST00000475663.2,ENST00000488155.1	-0.0119063	-0.0771669	0.938857		0.450904	0.661678	2.12825	0.0591955	1.66361	0.127166	2.42851	0.0355407		0.0400793	1.30884	0.219779	0.874485		-0.174402	-2.47329	0.0142427		0.987673	0.919796			0	0	0	0		--	--	--
ENSG00000001497.16	81887	LAS1L	ENST00000374804.9,ENST00000374807.9,ENST00000374811.7,ENST00000469091.1,ENST00000484069.1	-0.178015	-1.1724	0.247645		1.99157	0.0744255	0.568404	0.582299	-0.105587	0.917998	0.552668	0.592629		0.00418803	0.595972	0.010927	0.708247		-0.0705876	-0.988167	0.324296		1.03395	0.775175			0	0	0	0		--	--	--
ENSG00000001561.7	22875	ENPP4	ENST00000321037.5	0.0663121	0.4307	0.668889		-0.125721	0.902445	-0.403076	0.695375	-0.2437	0.81239	0.191196	0.852198		0.0201493	1.5977	0.444602	1.21991		-0.0312141	-0.436094	0.663251		0.818603	0.186496			0	0	0	0		--	--	--
ENSG00000001617.12	6405	SEMA3F	ENST00000002829.8,ENST00000413852.5,ENST00000414301.5,ENST00000420831.1,ENST00000426511.5,ENST00000434342.5,ENST00000450338.5,ENST00000470737.1,ENST00000493743.1	-0.22022	-1.4631	0.150883		1.51587	0.160505	1.5163	0.160397	1.19063	0.261294	0.934615	0.372005		0.0314402	0.65589	0.670686	1.07798		-0.0935799	-1.31253	0.190884		1.3036	0.210154			0	0	0	0		--	--	--
ENSG00000001626.16	1080	CFTR	ENST00000003084.11,ENST00000426809.5,ENST00000429014.1,ENST00000436097.1,ENST00000446805.1,ENST00000468795.1,ENST00000472848.1,ENST00000546407.1,ENST00000600166.1,ENST00000608965.5,ENST00000610149.1,ENST00000621535.1,ENST00000647639.1,ENST00000647720.1,ENST00000647978.1,ENST00000648260.1,ENST00000649406.1,ENST00000649781.1,ENST00000649850.1,ENST00000673785.1	-0.0842751	-0.548115	0.586515		0.147863	0.885389	0.329992	0.748215	-0.239812	0.81532	0.136105	0.894439		0.0514161	0.839918	0.208611	1.16658		-0.0637862	-0.892544	0.373202		0.807539	0.303854			0	0	0	0		--	--	--
ENSG00000001629.10	54467	ANKIB1	ENST00000265742.8,ENST00000413588.1,ENST00000422095.1,ENST00000439883.1,ENST00000442183.1,ENST00000465883.1,ENST00000486698.1	-0.16174	-1.06218	0.294224		0.886988	0.395916	-0.201713	0.844186	0.449282	0.662808	-0.0174317	0.986435		0.0027667	1.48469	0.014984	1.85283		0.0108474	0.151485	0.87975		1.1593	0.419904			0	0	0	0		--	--	--
ENSG00000001630.17	1595	CYP51A1	ENST00000003100.13,ENST00000422867.1,ENST00000450723.5,ENST00000482924.1	-0.193182	-1.276	0.208967		0.771427	0.458295	-0.848477	0.41602	-0.430576	0.675909	0.415368	0.686644		0.0315139	0.810523	0.00200699	0.477019		0.00952331	0.132992	0.894337		1.15519	0.494698			0	-1	0	0		--	--	--
ENSG00000001631.15	889	KRIT1	ENST00000340022.6,ENST00000394503.6,ENST00000394505.6,ENST00000394507.5,ENST00000412043.6,ENST00000413688.5,ENST00000422347.5,ENST00000425073.1,ENST00000425919.5,ENST00000430102.5,ENST00000433016.5,ENST00000440209.5,ENST00000444960.5,ENST00000445516.1,ENST00000452773.5,ENST00000454017.5,ENST00000458177.5,ENST00000458493.5,ENST00000466166.1,ENST00000470309.5,ENST00000475770.5,ENST00000486261.5,ENS…	0.0075102	0.048673	0.961411		0.902405	0.388061	0.193229	0.850648	1.86703	0.0914524	1.43062	0.183035		0.00260722	1.4578	0.103864	1.33881		0.00768627	0.107336	0.914633		1.00342	0.964025			0	0	0	0		--	--	--
ENSG00000002016.18	5893	RAD52	ENST00000228345.9,ENST00000358495.8,ENST00000397230.6,ENST00000430095.6,ENST00000461568.5,ENST00000463750.5,ENST00000468231.5,ENST00000481052.5,ENST00000488642.6,ENST00000535376.5,ENST00000536177.5,ENST00000541619.1,ENST00000542297.1,ENST00000542584.5,ENST00000542785.5,ENST00000543912.5,ENST00000544742.5,ENST00000545564.5,ENST00000545967.1	-0.00114446	-0.00741694	0.994117		0.550569	0.594014	0.0820629	0.936216	0.351108	0.732792	0.87711	0.401008		0.0477397	1.32243	0.00406125	1.62327		-0.0051613	-0.0720746	0.942616		0.972565	0.825241			0	1	0	0		--	--	--
ENSG00000002079.14	---	---	ENST00000425880.1,ENST00000429079.1,ENST00000439784.7,ENST00000452010.2,ENST00000453194.2	-0.0993407	-0.647002	0.521152		---	---	---	---	---	---	---	---		---	---	---	---		NA	NA	NA		1.1171	0.0639477			0	0	0	0		--	--	--
ENSG00000002330.13	572	BAD	ENST00000309032.7,ENST00000394531.3,ENST00000394532.7,ENST00000492141.1,ENST00000493798.1,ENST00000544271.1,ENST00000544785.1	-0.185845	-1.22576	0.227116		1.97346	0.0767021	3.66316	0.00436619	1.90307	0.0861851	1.60708	0.139116		0.00136859	0.67739	0.00519382	0.423166		-0.0886539	-1.24288	0.215405		0.993615	0.950855			0	-1	0	0		993	--	--
ENSG00000002549.12	51056	LAP3	ENST00000226299.8,ENST00000503467.1,ENST00000504614.5,ENST00000507960.1,ENST00000508014.5,ENST00000508497.5,ENST00000509583.1,ENST00000512397.1,ENST00000513105.1,ENST00000606142.5,ENST00000618908.4	-0.590519	-4.74212	2.44825e-05		4.37762	0.00138252	2.70697	0.022048	1.90495	0.0859177	1.76647	0.107768		0.0416902	0.820265	3.06112e-06	3.0017		0.725834	14.7349	1.61175e-33		1.38988	0.231068			1	1	1	0		966	1	--
ENSG00000002586.20	4267	CD99	ENST00000381177.7,ENST00000381180.9,ENST00000381184.6,ENST00000381187.8,ENST00000381192.10,ENST00000449611.6,ENST00000482293.6,ENST00000482405.7,ENST00000497752.7,ENST00000611428.5,ENST00000623253.4,ENST00000624481.4,ENST00000645950.1,ENST00000646103.1,ENST00000647297.1	-0.237845	-1.58695	0.120025		2.16468	0.0556675	1.93829	0.0813109	2.29561	0.0445858	2.43033	0.0354301		0.515746	1.0706	0.629924	0.970338		0.00766783	0.107079	0.914837		0.871733	0.327631			0	0	0	0		--	--	--
ENSG00000002586.20_PAR_Y	4267	CD99	ENST00000381177.7_PAR_Y,ENST00000381180.9_PAR_Y,ENST00000381184.6_PAR_Y,ENST00000381187.8_PAR_Y,ENST00000381192.10_PAR_Y,ENST00000449611.6_PAR_Y,ENST00000482293.6_PAR_Y,ENST00000482405.7_PAR_Y,ENST00000497752.7_PAR_Y,ENST00000611428.5_PAR_Y,ENST00000623253.4_PAR_Y,ENST00000624481.4_PAR_Y,ENST00000645950.1_PAR_Y,ENST00000646103.1_PAR_Y,ENST00000647297.1_PAR_Y	-0.237845	-1.58695	0.120025		2.16468	0.0556675	1.93829	0.0813109	2.29561	0.0445858	2.43033	0.0354301		0.515746	1.0706	0.629924	0.970338		0.00766783	0.107079	0.914837		0.871733	0.327631			0	0	0	0		--	--	--
ENSG00000002587.10	9957	HS3ST1	ENST00000002596.6,ENST00000510712.1,ENST00000514690.5	-0.0834462	-0.542686	0.590215		-0.100181	0.922181	-1.42344	0.185051	-0.416513	0.685834	-0.323999	0.752614		0.0196123	0.807925	0.00405199	1.49125		0.157172	2.22241	0.0274045		1.00673	0.939009			0	1	0	0		--	--	--
ENSG00000002726.20	26	AOC1	ENST00000360937.8,ENST00000416793.6,ENST00000460213.1,ENST00000467291.5,ENST00000480582.1,ENST00000483043.1,ENST00000493429.5	-0.0985271	-0.641651	0.524587		1.9695	0.0772084	3.43852	0.00634716	2.41863	0.0361462	1.1556	0.274709		---	---	---	---		-0.0892467	-1.25125	0.212341		1	#DIV/0!			0	0	0	#DIV/0!		1000	--	--
ENSG00000002745.13	51384	WNT16	ENST00000222462.3,ENST00000361301.6	-0.165265	-1.08597	0.283686		0.885214	0.396827	0.160525	0.875664	0.691367	0.505068	-0.0865274	0.932755		0.373901	1.01807	0.373901	0.921747		NA	NA	NA		1.03592	0.45887			0	0	0	0		--	--	--
ENSG00000002746.15	23072	HECW1	ENST00000395891.7,ENST00000429529.1,ENST00000453890.5,ENST00000461842.1,ENST00000464944.1,ENST00000471043.1,ENST00000471527.1,ENST00000481031.5,ENST00000490954.2,ENST00000492310.5,ENST00000493057.1	0.000656944	0.00425748	0.996623		0.244117	0.812076	1.03984	0.322902	1.105	0.295038	0.236301	0.817969		0.323535	1.10154	0.613039	1.01835		-0.0461827	-0.645595	0.5193		1.00493	0.42163			0	0	0	0		--	--	--
ENSG00000002822.15	8379	MAD1L1	ENST00000265854.11,ENST00000399654.6,ENST00000402746.5,ENST00000406869.5,ENST00000421113.5,ENST00000429625.5,ENST00000429779.1,ENST00000437877.1,ENST00000438959.5,ENST00000444373.6,ENST00000445959.5,ENST00000450235.5,ENST00000455998.5,ENST00000459731.1,ENST00000464742.5,ENST00000468372.5,ENST00000469871.1,ENST00000477172.1,ENST00000481633.1,ENST00000483165.5,ENST00000486340.5,ENST00000491858.5,EN…	0.214612	1.42403	0.161826		-1.52485	0.158279	-2.54698	0.029014	-1.71688	0.116757	-0.842841	0.41902		0.000286589	0.47654	0.00939847	0.624608		0.0746873	1.04587	0.296914		0.878585	0.4615			0	-1	0	0		--	--	--
ENSG00000002834.18	3927	LASP1	ENST00000318008.11,ENST00000419929.1,ENST00000433206.6,ENST00000435347.7,ENST00000443937.7,ENST00000579123.1,ENST00000581485.1,ENST00000584106.1,ENST00000585841.5	-0.110647	-0.721502	0.474598		0.940111	0.369314	1.50093	0.16427	1.19805	0.258522	1.21151	0.253549		0.00022395	0.675558	0.00643331	0.80872		0.00830783	0.116017	0.907759		0.982975	0.834377			0	-1	0	0		--	--	--
ENSG00000002919.14	29916	SNX11	ENST00000359238.6,ENST00000393405.6,ENST00000452859.6,ENST00000577310.1,ENST00000578861.5,ENST00000580219.5,ENST00000580875.1,ENST00000581298.5,ENST00000581705.5,ENST00000582104.5,ENST00000582481.1,ENST00000583320.5,ENST00000584335.5	-0.178665	-1.17682	0.245896		1.42549	0.184473	1.76028	0.108855	1.26707	0.233843	1.39338	0.193699		0.977605	0.998131	0.674648	0.967823		-0.0176188	-0.246072	0.805885		1.35724	0.0949924			0	0	0	0		--	--	--
ENSG00000002933.9	55365	TMEM176A	ENST00000004103.8,ENST00000461345.5,ENST00000462826.1,ENST00000468689.2,ENST00000474166.1,ENST00000475007.5,ENST00000475536.5,ENST00000475710.1,ENST00000481305.1,ENST00000484928.5,ENST00000494349.5	-0.205439	-1.36042	0.180955		0.857027	0.411498	0.816446	0.433264	0.619627	0.54936	0.0454861	0.964615		0.373901	0.982384	0.465766	1.06265		0.139487	1.96706	0.0505946		1.06776	0.373901			0	0	0	0		--	--	--
ENSG00000003056.8	4074	M6PR	ENST00000000412.8,ENST00000536844.5,ENST00000537621.1,ENST00000539143.5,ENST00000540837.1,ENST00000541507.5,ENST00000543159.1,ENST00000543258.1,ENST00000543704.5,ENST00000543834.1,ENST00000543845.1,ENST00000544193.1,ENST00000544245.1	-0.180785	-1.19125	0.240246		0.87505	0.402075	1.98873	0.074779	1.47399	0.171255	1.12121	0.288401		0.0422006	0.952958	0.0104475	0.754512		0.237286	3.41094	0.000786911		1.04448	0.301097			0	0	1	0		--	--	--
ENSG00000003096.14	90293	KLHL13	ENST00000262820.7,ENST00000371876.5,ENST00000371878.5,ENST00000371882.5,ENST00000453826.1,ENST00000469946.5,ENST00000540167.5,ENST00000541812.5,ENST00000545703.5	0.0794703	0.51666	0.608103		-0.73135	0.481351	-1.3352	0.211407	-0.319926	0.755609	-0.932577	0.373007		0.00177643	0.526314	0.0534463	0.723961		-0.00449269	-0.0627377	0.95004		1.09028	0.571537			0	0	0	0		--	--	--
ENSG00000003137.8	56603	CYP26B1	ENST00000001146.6,ENST00000412253.1,ENST00000461519.1,ENST00000474509.1,ENST00000546307.5	-0.122474	-0.799745	0.428359		0.31909	0.756224	0.276401	0.787869	0.532761	0.605835	0.151167	0.88285		0.634334	0.976792	0.851085	1.02457		NA	NA	NA		1.03635	0.206821			0	0	0	0		--	--	--
ENSG00000003147.19	3382	ICA1	ENST00000265577.11,ENST00000317367.9,ENST00000339809.10,ENST00000396675.7,ENST00000401396.5,ENST00000402384.8,ENST00000406470.6,ENST00000407906.5,ENST00000422063.6,ENST00000430867.5,ENST00000446305.1,ENST00000447326.5,ENST00000455539.5,ENST00000457755.5,ENST00000470696.1,ENST00000476942.1,ENST00000486677.1,ENST00000490041.1,ENST00000650486.1	0.0419643	0.2722	0.786802		-0.22682	0.825133	-0.874851	0.402178	-0.0136557	0.989373	-0.462417	0.65368		0.000438213	3.01744	0.0149921	1.2573		-0.172707	-2.44852	0.0152284		0.86179	0.244884			0	0	0	0		--	--	--
ENSG00000003249.14	79007	DBNDD1	ENST00000002501.11,ENST00000304733.8,ENST00000392973.8,ENST00000568330.2,ENST00000568662.2,ENST00000568838.1,ENST00000623401.1	0.150907	0.989316	0.328174		-0.969305	0.355253	-2.23152	0.0497143	-0.75576	0.467222	-0.56428	0.584996		0.00157146	0.703233	0.0209411	0.74069		-0.0936001	-1.31282	0.190787		1.02213	0.82575			0	0	0	0		--	--	--
ENSG00000003393.15	57679	ALS2	ENST00000264276.11,ENST00000409632.6,ENST00000410052.1,ENST00000439495.5,ENST00000462747.1,ENST00000467448.5,ENST00000482789.5,ENST00000482891.5,ENST00000483703.1,ENST00000489440.5,ENST00000494017.5,ENST00000496244.5	0.0772223	0.501957	0.618319		-0.254552	0.804227	0.0221113	0.982794	0.626656	0.544924	0.377072	0.713998		0.0351985	1.17391	0.0148608	1.29449		-0.0515208	-0.720406	0.472138		0.979584	0.870975			0	0	0	0		--	--	--
ENSG00000003400.15	843	CASP10	ENST00000272879.9,ENST00000286186.11,ENST00000313728.11,ENST00000346817.9,ENST00000360132.7,ENST00000374650.7,ENST00000438843.5,ENST00000448480.1,ENST00000460140.5,ENST00000471191.1,ENST00000484926.1,ENST00000485408.1,ENST00000492363.5	-0.0456886	-0.296405	0.768381		-0.522895	0.612435	-1.15989	0.273037	-1.61632	0.137097	-2.21685	0.0509659		0.186212	1.03763	0.000243089	1.88552		0.16186	2.29046	0.0230644		1.26575	0.127171			0	1	0	0		--	--	--
ENSG00000003402.20	8837	CFLAR	ENST00000309955.8,ENST00000340870.6,ENST00000341222.10,ENST00000341582.10,ENST00000342795.9,ENST00000395148.6,ENST00000417748.1,ENST00000423241.6,ENST00000425030.1,ENST00000433445.1,ENST00000439154.6,ENST00000440180.5,ENST00000441224.5,ENST00000443227.5,ENST00000457277.5,ENST00000460961.1,ENST00000461422.1,ENST00000461820.5,ENST00000462763.5,ENST00000470178.6,ENST00000470664.1,ENST00000474842.1,E…	-0.258187	-1.73197	0.0906192		2.17374	0.0548224	-0.630975	0.542209	-0.986415	0.347195	-1.10566	0.294765		0.000266729	1.73479	2.22689e-06	2.92581		0.111856	1.57185	0.117606		1.0206	0.8674			0	1	0	0		--	--	--
ENSG00000003436.16	7035	TFPI	ENST00000233156.9,ENST00000339091.8,ENST00000392365.5,ENST00000409676.5,ENST00000417013.5,ENST00000420747.1,ENST00000421427.5,ENST00000435414.5,ENST00000437725.5,ENST00000453013.5,ENST00000481132.5,ENST00000481389.1	0.391261	2.75532	0.0086336		-1.99233	0.0743315	2.10428	0.0616317	-0.466035	0.651176	-0.235827	0.818326		0.000928958	2.70219	0.0384002	1.55132		-0.197461	-2.81278	0.00541412		1.26331	0.150866			-1	0	-1	0		--	--	--
ENSG00000003509.16	55471	NDUFAF7	ENST00000002125.9,ENST00000336237.10,ENST00000416653.5,ENST00000419278.2,ENST00000431821.5,ENST00000432075.1,ENST00000439218.5,ENST00000441905.1,ENST00000455230.5,ENST00000469831.1,ENST00000474154.5,ENST00000474257.5,ENST00000483999.5	0.00469131	0.0304035	0.975889		0.574751	0.57816	-0.427985	0.677733	1.3323	0.212327	0.709373	0.4943		0.632328	1.01573	0.638481	1.04633		-0.0711931	-0.996687	0.320152		0.786015	0.048777			0	0	0	-1		--	--	#N/A
ENSG00000003756.17	10181	RBM5	ENST00000347869.8,ENST00000395174.6,ENST00000404526.6,ENST00000417905.1,ENST00000433556.6,ENST00000437500.5,ENST00000438369.5,ENST00000441305.5,ENST00000441812.6,ENST00000461242.1,ENST00000462025.1,ENST00000464087.6,ENST00000464988.1,ENST00000469838.5,ENST00000471995.5,ENST00000474470.1,ENST00000474818.5,ENST00000475128.5,ENST00000475590.5,ENST00000479275.1,ENST00000489437.1,ENST00000492430.1,ENS…	0.0298406	0.193475	0.847519		0.246238	0.810479	0.12084	0.906211	1.14379	0.279351	0.0898304	0.930196		0.0395379	1.09736	0.00045558	1.38475		0.0957966	1.34391	0.18054		0.794376	0.123471			0	1	0	0		--	--	--
ENSG00000003987.14	9108	MTMR7	ENST00000180173.10,ENST00000517317.5,ENST00000518272.5,ENST00000519122.5,ENST00000519590.5,ENST00000519763.1,ENST00000521177.1,ENST00000521857.5,ENST00000523571.1	-0.369994	-2.581	0.0134346		2.00534	0.0727373	0.992263	0.344472	1.25029	0.239659	1.66703	0.126473		#DIV/0!	1	0.653868	1.03075		-0.126045	-1.77427	0.0775785		0.938269	0.724255			0	0	0	0		--	--	--
ENSG00000003989.17	6542	SLC7A2	ENST00000004531.14,ENST00000398090.3,ENST00000470360.5,ENST00000494857.5,ENST00000522656.5,ENST00000640220.1	-0.16187	-1.06306	0.293829		0.864526	0.407559	-0.947125	0.3659	0.396438	0.70011	0.100581	0.921871		0.00176159	1.69559	0.0267889	1.55201		0.0433709	0.606212	0.545079		0.728257	0.117983			0	0	0	0		--	--	--
ENSG00000004059.11	381	ARF5	ENST00000000233.10,ENST00000415666.1,ENST00000459680.1,ENST00000463733.5,ENST00000467281.5,ENST00000489673.1	0.190133	1.2551	0.216382		-0.401838	0.696257	-0.413406	0.688035	0.414847	0.687013	-0.0904612	0.929707		0.00152717	0.72378	0.00329508	0.613233		-0.132949	-1.87316	0.0625424		1.12232	0.598874			0	-1	0	0		--	--	--
ENSG00000004139.14	23098	SARM1	ENST00000379061.8,ENST00000577870.2,ENST00000578128.5,ENST00000579593.1,ENST00000580711.1,ENST00000582323.1,ENST00000585453.5,ENST00000585482.6	0.00837905	0.0543044	0.95695		-0.4229	0.681318	-0.603817	0.559413	-0.294933	0.774078	0.162058	0.874488		0.0749084	0.815856	0.625381	1.07856		-0.225492	-3.23206	0.00144295		0.847306	0.368572			0	0	-1	0		--	--	--
ENSG00000004142.12	26073	POLDIP2	ENST00000540200.6,ENST00000618887.2	-0.208696	-1.38296	0.173987		0.828449	0.426746	0.674272	0.515422	1.30117	0.222379	1.0618	0.313298		0.0219484	0.826415	0.0156163	0.764807		0.0389827	0.544778	0.586529		1.02003	0.76415			0	0	0	0		--	--	--
ENSG00000004399.12	23129	PLXND1	ENST00000324093.8,ENST00000501038.6,ENST00000503166.1,ENST00000504524.5,ENST00000504689.1,ENST00000504767.5,ENST00000504979.1,ENST00000505237.2,ENST00000505505.1,ENST00000505665.5,ENST00000506979.1,ENST00000508630.1,ENST00000511018.1,ENST00000512744.5,ENST00000512807.1,ENST00000514990.1,ENST00000515191.1	-0.218121	-1.44846	0.154912		1.05887	0.314566	1.14929	0.277181	0.753929	0.468273	0.737595	0.477711		0.000102282	0.494727	0.511321	1.11695		0.133869	1.88636	0.0607328		0.932531	0.734722			0	0	0	0		--	--	--
ENSG00000004455.17	204	AK2	ENST00000354858.11,ENST00000373449.7,ENST00000466029.1,ENST00000467905.5,ENST00000469238.1,ENST00000480134.5,ENST00000482191.1,ENST00000487289.1,ENST00000491241.1,ENST00000548033.5,ENST00000548559.1,ENST00000550338.5,ENST00000551979.1,ENST00000626911.1,ENST00000629371.2,ENST00000672308.1,ENST00000672715.1,ENST00000673291.1	-0.164609	-1.08154	0.285627		0.80923	0.437213	0.331263	0.747283	0.259065	0.80084	1.90899	0.0853477		0.0579345	0.932672	1.0055e-05	0.518107		0.197831	2.81826	0.00532609		1.16713	0.154478			0	-1	1	0		--	--	--
ENSG00000004468.13	952	CD38	ENST00000226279.8,ENST00000502843.5,ENST00000506191.1,ENST00000510674.1,ENST00000511430.1	-0.629005	-5.24364	4.81046e-06		9.13732	3.6106e-06	2.17687	0.0545334	3.22722	0.00906358	0.933035	0.372782		0.296749	1.08256	0.0432016	1.50761		0.515749	8.40634	8.78132e-15		0.703381	0.29184			1	0	1	0		961	2	--
ENSG00000004478.8	2288	FKBP4	ENST00000001008.6,ENST00000538622.1,ENST00000539181.1,ENST00000540260.1,ENST00000543037.1,ENST00000543769.1,ENST00000544366.1,ENST00000630279.1	-0.32002	-2.18909	0.0342001		1.99152	0.0744324	0.959711	0.35983	1.29174	0.225503	0.85636	0.411849		0.000618677	0.507536	0.000332017	0.692728		0.0518731	0.725345	0.46911		1.16308	0.216944			0	-1	0	0		--	--	--
ENSG00000004487.16	23028	KDM1A	ENST00000356634.7,ENST00000400181.8,ENST00000465864.2,ENST00000481879.1,ENST00000494920.1,ENST00000602503.1	-0.216907	-1.44	0.15728		0.702771	0.498232	-0.412991	0.688329	-0.300796	0.769731	-0.310779	0.76235		0.0127611	0.884948	0.00268526	0.801737		-0.114242	-1.60581	0.109933		0.943692	0.393938			0	-1	0	0		--	--	--
ENSG00000004534.15	10180	RBM6	ENST00000266022.9,ENST00000419610.5,ENST00000421682.1,ENST00000422955.5,ENST00000425608.5,ENST00000433811.1,ENST00000434592.5,ENST00000438912.1,ENST00000441115.5,ENST00000442092.5,ENST00000443081.5,ENST00000446471.1,ENST00000454079.5,ENST00000464013.5,ENST00000466247.1,ENST00000478026.1,ENST00000483350.1,ENST00000488807.2,ENST00000491874.5,ENST00000493652.1	-0.229986	-1.53154	0.133135		2.58538	0.0271644	2.05968	0.0664226	1.66373	0.127141	1.09115	0.300799		0.775325	0.971957	0.0541429	1.15725		0.0521751	0.72958	0.466522		0.658232	0.132942			0	0	0	0		--	--	--
ENSG00000004660.15	84254	CAMKK1	ENST00000158166.5,ENST00000348335.7,ENST00000381769.6,ENST00000573483.1	-0.067136	-0.436075	0.665016		0.777566	0.454827	0.698229	0.500948	-0.0466301	0.963726	-0.0632774	0.950793		0.353981	0.943934	0.073558	0.768644		-0.175589	-2.49067	0.0135857		1.15934	0.12091			0	0	0	0		--	--	--
ENSG00000004700.16	5965	RECQL	ENST00000314748.10,ENST00000396093.7,ENST00000421138.6,ENST00000444129.7,ENST00000536240.5,ENST00000536964.5,ENST00000539672.1,ENST00000542432.5	-0.157534	-1.03385	0.307123		0.752728	0.468963	0.640366	0.536331	0.614901	0.552354	2.25094	0.0481025		0.48463	1.02903	0.791646	1.0435		-0.0745721	-1.04425	0.297662		0.994108	0.966974			0	0	0	0		--	--	--
ENSG00000004766.17	55610	VPS50	ENST00000251739.9,ENST00000305866.10,ENST00000436177.5,ENST00000438395.5,ENST00000441602.5,ENST00000443443.1,ENST00000458530.1,ENST00000458707.1,ENST00000467326.5,ENST00000471188.5,ENST00000474412.1,ENST00000476413.1,ENST00000477572.1,ENST00000477935.1,ENST00000480943.5,ENST00000484954.1,ENST00000485140.1,ENST00000485994.5,ENST00000495039.1,ENST00000544910.5,ENST00000649152.1	-0.0609951	-0.396031	0.694087		0.86401	0.407829	2.08023	0.0641728	1.83542	0.0963187	-0.0543875	0.957698		---	---	---	---		0.380011	5.73694	3.63373e-08		1.00455	0.974713			0	0	1	0		--	--	--
ENSG00000004776.13	126393	HSPB6	ENST00000004982.6,ENST00000587965.1,ENST00000592984.6	-0.000732916	-0.00474984	0.996233		0.292895	0.77559	-0.376321	0.714539	0.907877	0.3853	0.78016	0.453367		0.00577615	1.50321	0.479327	0.84115		NA	NA	NA		1	#DIV/0!			0	0	0	#DIV/0!		--	--	--
ENSG00000004777.18	115703	ARHGAP33	ENST00000007510.8,ENST00000221905.1,ENST00000314737.9,ENST00000378944.9,ENST00000586918.1,ENST00000587447.3,ENST00000587984.1,ENST00000588248.6,ENST00000589133.5,ENST00000590893.5,ENST00000591438.1,ENST00000593034.5,ENST00000601474.5	-0.308235	-2.09983	0.0417905		4.09564	0.00215961	2.95357	0.0144461	3.48993	0.00582365	3.3389	0.00750445		0.00282703	0.487718	0.000445454	0.666189		-0.0750214	-1.05058	0.294753		1.11759	0.506734			0	-1	0	0		503	--	--
ENSG00000004779.10	4706	NDUFAB1	ENST00000007516.8,ENST00000484769.1,ENST00000562133.5,ENST00000567761.1,ENST00000570319.5	-0.214572	-1.42374	0.161908		2.23327	0.049567	2.65236	0.0242148	0.873061	0.403107	0.546539	0.596678		0.00159415	0.6502	0.000502351	0.521658		-0.086048	-1.20607	0.229252		1.01597	0.878087			0	-1	0	0		--	--	--
ENSG00000004799.8	5166	PDK4	ENST00000005178.6,ENST00000468445.1,ENST00000473301.1,ENST00000473796.1,ENST00000498190.1	0.0529925	0.343914	0.732627		-0.445361	0.665545	0.258089	0.801572	-0.36399	0.723444	-0.403879	0.694803		0.0220224	0.525838	0.108576	1.36871		0.0482399	0.674419	0.500844		0.848768	0.0779729			0	0	0	0		--	--	--
ENSG00000004809.14	85413	SLC22A16	ENST00000330550.8,ENST00000368919.8,ENST00000424139.1,ENST00000434949.5,ENST00000437378.5,ENST00000451557.5,ENST00000460159.1,ENST00000461487.1	-0.105574	-0.688044	0.495208		0.492396	0.63307	0.529099	0.608281	0.399151	0.698173	-0.16223	0.874356		#DIV/0!	1	0.373901	1.02166		-0.0184945	-0.258306	0.796443		1.06482	0.574766			0	0	0	0		--	--	--
ENSG00000004838.14	51364	ZMYND10	ENST00000231749.8,ENST00000360165.7,ENST00000431869.1,ENST00000442887.1,ENST00000443080.5,ENST00000468182.1,ENST00000475688.1,ENST00000478269.5,ENST00000490675.5	0.00937328	0.0607484	0.951848		-0.496439	0.630315	-1.1138	0.291419	-0.915047	0.381702	-0.791298	0.447132		0.015483	0.749418	0.1003	0.759223		0.022848	0.319138	0.749964		0.633121	0.0623476			0	0	0	0		--	--	--
ENSG00000004846.16	340273	ABCB5	ENST00000258738.10,ENST00000404938.6,ENST00000406935.5,ENST00000441315.1,ENST00000443026.6,ENST00000477094.5	-0.0544307	-0.353275	0.72565		0.419658	0.683609	0.617726	0.550563	0.540513	0.600674	0.407019	0.692569		0.00110668	0.845007	0.4849	1.08549		-0.120957	-1.70156	0.0904312		0.989271	0.486271			0	0	0	0		--	--	--
ENSG00000004848.8	170302	ARX	ENST00000379044.5,ENST00000636609.1,ENST00000636885.1,ENST00000637394.1,ENST00000637993.1	-0.243049	-1.62383	0.111896		1.53228	0.156457	-0.607666	0.556956	0.548142	0.595618	0.065963	0.948707		0.00474375	0.453469	0.367606	1.13989		-0.0798241	-1.11825	0.264835		1.01043	0.85558			0	0	0	0		--	--	--
ENSG00000004864.13	10165	SLC25A13	ENST00000265631.9,ENST00000416240.6,ENST00000472162.2,ENST00000484495.5,ENST00000487710.1,ENST00000490072.5,ENST00000492869.1,ENST00000494085.1	-0.127224	-0.831261	0.410527		0.79427	0.445478	-0.694076	0.503439	-0.701189	0.499176	0.0242506	0.98113		0.0197612	0.859322	0.43	0.95432		-0.125337	-1.76415	0.0792724		1.09261	0.498378			0	0	0	0		--	--	--
ENSG00000004866.20	7982	ST7	ENST00000265437.9,ENST00000323984.7,ENST00000393443.5,ENST00000393444.7,ENST00000393446.6,ENST00000393447.8,ENST00000393449.5,ENST00000393451.7,ENST00000417919.5,ENST00000420755.5,ENST00000421345.5,ENST00000422922.5,ENST00000432298.5,ENST00000434836.5,ENST00000438863.5,ENST00000443979.5,ENST00000446490.5,ENST00000449366.5,ENST00000462544.1,ENST00000464020.1,ENST00000465133.5,ENST00000465641.5,ENS…	-0.14914	-0.977469	0.333934		0.983807	0.348414	0.784629	0.450859	-0.434454	0.673184	0.226511	0.825367		0.00696757	0.744157	0.148081	0.861915		NA	NA	NA		0.830007	0.101178			0	0	0	0		--	--	--
ENSG00000004897.12	996	CDC27	ENST00000066544.8,ENST00000525495.6,ENST00000526866.5,ENST00000527547.5,ENST00000528147.1,ENST00000528748.5,ENST00000531206.5,ENST00000532575.1,ENST00000532893.5,ENST00000533415.5,ENST00000570740.1,ENST00000570818.5,ENST00000571643.5,ENST00000573502.1,ENST00000573550.5,ENST00000574304.5,ENST00000575483.5,ENST00000575830.2,ENST00000576484.1	-0.118908	-0.776119	0.442027		1.73377	0.113621	0.971819	0.35406	2.43032	0.0354309	2.14175	0.0578639		0.948365	0.996782	0.696626	1.06062		0.327901	4.84686	2.55458e-06		1.168	0.434097			0	0	1	0		--	--	--
ENSG00000004939.15	6521	SLC4A1	ENST00000262418.12,ENST00000399246.3,ENST00000471005.5,ENST00000498270.1,ENST00000631130.1	0.14609	0.957036	0.344026		-0.941785	0.368497	-0.246958	0.809937	-0.77133	0.45835	-0.686709	0.507877		0.740892	0.992716	0.373901	0.988721		0.000138248	0.00193053	0.998462		1	#DIV/0!			0	0	0	#DIV/0!		--	--	--
ENSG00000004948.15	799	CALCR	ENST00000359558.6,ENST00000360249.8,ENST00000394441.5,ENST00000415529.2,ENST00000423724.5,ENST00000426151.6,ENST00000649521.1	-0.144265	-0.944827	0.350151		0.97486	0.352622	0.258159	0.80152	0.539063	0.601638	0.540448	0.600717		0.125769	1.07737	0.907387	0.99408		NA	NA	NA		1	#DIV/0!			0	0	0	#DIV/0!		--	--	--
ENSG00000004961.15	3052	HCCS	ENST00000321143.8,ENST00000380762.5,ENST00000380763.7	-0.196948	-1.30187	0.200057		0.682914	0.510172	-0.199001	0.84625	0.565708	0.584062	0.637853	0.5379		0.0195893	0.879315	0.946715	1.00592		0.206898	2.95308	0.00353295		1.23242	0.00896011			0	0	1	1		--	--	105
ENSG00000004975.12	1856	DVL2	ENST00000005340.10,ENST00000571745.1,ENST00000572285.5,ENST00000573354.1,ENST00000574143.1,ENST00000574591.1,ENST00000574642.5,ENST00000575086.1,ENST00000575458.5,ENST00000575756.5,ENST00000576285.1,ENST00000576439.1,ENST00000576840.5,ENST00000576949.1,ENST00000577154.1	-0.179681	-1.18373	0.243177		2.17298	0.0548928	2.24411	0.0486636	1.15575	0.274652	1.70848	0.118346		0.000270065	0.740598	0.00215518	0.672497		0.0291962	0.407877	0.683811		1.01539	0.890939			0	-1	0	0		--	--	--
ENSG00000005001.10	64063	PRSS22	ENST00000161006.8,ENST00000570950.1,ENST00000571228.1,ENST00000572061.1,ENST00000574768.5,ENST00000575164.1,ENST00000576381.1,ENST00000577177.1	0.0444709	0.28849	0.774391		0.988486	0.346229	3.28602	0.008205	2.8084	0.0185257	1.85365	0.0934832		0.134219	1.18669	0.0061957	1.77562		-0.194615	-2.77062	0.00613608		1.63359	0.087011			0	1	-1	0		751	--	--
ENSG00000005007.12	5976	UPF1	ENST00000262803.9,ENST00000594243.1,ENST00000594504.5,ENST00000596842.5,ENST00000598209.5,ENST00000598471.1,ENST00000599848.5,ENST00000600012.5,ENST00000600310.5,ENST00000600689.1,ENST00000600868.5,ENST00000601689.1,ENST00000601981.5	-0.268319	-1.8051	0.0782319		3.61869	0.00469988	2.75174	0.0204171	1.65839	0.12823	2.34206	0.0411944		0.00185869	0.631696	0.505162	0.932336		0.0324116	0.452841	0.651167		0.880028	0.454649			0	0	0	0		811	--	--
ENSG00000005020.13	8935	SKAP2	ENST00000345317.7,ENST00000432747.1,ENST00000468712.5,ENST00000481204.5,ENST00000487720.1,ENST00000489977.5,ENST00000490456.6,ENST00000495802.5,ENST00000497511.5	-0.144798	-0.948392	0.348355		0.673095	0.51614	0.212193	0.836219	0.665995	0.520481	0.0762635	0.940714		0.00244014	1.54637	0.0641783	1.38913		0.0244106	0.340978	0.733488		1.13027	0.210659			0	0	0	0		--	--	--
ENSG00000005022.6	292	SLC25A5	ENST00000317881.9,ENST00000460013.1,ENST00000463551.1,ENST00000475354.1	-0.0520491	-0.337775	0.737216		0.913366	0.382543	1.85398	0.0934337	1.63976	0.132092	1.28834	0.226638		0.0364172	0.880123	0.0011076	0.697963		-0.0705786	-0.98804	0.324357		0.931308	0.0665282			0	-1	0	0		--	--	--
ENSG00000005059.16	55013	MCUB	ENST00000394650.7,ENST00000452915.3,ENST00000472310.5,ENST00000494604.1,ENST00000515114.3	-0.224365	-1.49209	0.143149		0.695578	0.502537	0.0729273	0.943302	0.060111	0.953252	0.951862	0.363606		---	---	---	---		0.380785	5.75061	3.39122e-08		1.18992	0.249049			0	0	1	0		--	--	--
ENSG00000005073.6	3207	HOXA11	ENST00000006015.4,ENST00000517402.1	-0.0254768	-0.165162	0.869609		0.0321266	0.975003	-0.331395	0.747186	-0.631841	0.541665	-1.67798	0.12428		0.509755	0.939423	0.23535	0.870117		NA	NA	NA		1	#DIV/0!			0	0	0	#DIV/0!		--	--	--
ENSG00000005075.15	5439	POLR2J	ENST00000292614.9,ENST00000393794.4	-0.0250991	-0.162712	0.871526		0.992304	0.344453	1.81124	0.1002	0.564395	0.584922	0.892239	0.393229		0.00184132	0.557303	0.00247519	0.563514		0.0688803	0.964151	0.336164		1.20857	0.0598494			0	-1	0	0		--	--	--
ENSG00000005100.13	56919	DHX33	ENST00000225296.8,ENST00000433302.7,ENST00000572490.1,ENST00000574023.1,ENST00000575153.5	-0.019774	-0.128176	0.898622		0.109025	0.915339	0.347118	0.735697	-0.487348	0.636518	-0.0805967	0.937353		0.166323	0.932167	0.455565	1.09956		0.113773	1.59913	0.11141		1.03831	0.432939			0	0	0	0		--	--	--
ENSG00000005102.14	4222	MEOX1	ENST00000318579.9,ENST00000393661.2,ENST00000549132.2	-0.213965	-1.41952	0.163126		3.01267	0.0130579	1.11888	0.289348	2.78815	0.0191805	1.6539	0.129151		#DIV/0!	1	#DIV/0!	1		NA	NA	NA		1.25345	0.0308249			0	#DIV/0!	0	1		--	--	384
ENSG00000005108.16	221981	THSD7A	ENST00000408005.2,ENST00000423059.9,ENST00000480061.1,ENST00000497575.1,ENST00000617773.1	-0.158974	-1.04354	0.302669		0.851397	0.414472	0.328447	0.749348	0.62411	0.546529	0.71954	0.488283		0.0039903	0.58396	0.340429	1.18631		-0.117901	-1.65796	0.0989339		1.35911	0.0465177			0	0	0	1		--	--	385
ENSG00000005156.12	3980	LIG3	ENST00000262327.9,ENST00000378526.9,ENST00000585370.1,ENST00000585740.5,ENST00000585941.5,ENST00000586058.1,ENST00000586119.1,ENST00000586407.1,ENST00000586435.1,ENST00000588109.5,ENST00000588713.1,ENST00000590181.5,ENST00000590630.5,ENST00000592244.1,ENST00000592690.1,ENST00000593099.5	-0.238594	-1.59225	0.118827		2.2604	0.0473365	1.58857	0.143242	2.19644	0.0527576	1.80155	0.101795		0.0370459	0.813481	0.747924	0.977143		0.0160301	0.223877	0.823088		0.807577	0.120037			0	0	0	0		--	--	--
ENSG00000005175.10	79657	RPAP3	ENST00000005386.8,ENST00000380650.4,ENST00000432584.7,ENST00000547706.1,ENST00000548211.1,ENST00000548296.1,ENST00000551293.1	-0.106116	-0.691615	0.492985		0.238436	0.816358	0.340284	0.740683	0.406447	0.692976	-0.0901329	0.929961		0.842795	1.01301	0.711374	1.06658		-0.0314288	-0.439096	0.661078		0.930623	0.549362			0	0	0	0		--	--	--
ENSG00000005187.12	6296	ACSM3	ENST00000289416.10,ENST00000440284.6,ENST00000501740.6,ENST00000561499.1,ENST00000561584.5,ENST00000561795.5,ENST00000562251.5,ENST00000563914.1,ENST00000564701.1,ENST00000567006.1,ENST00000567387.5,ENST00000567711.1,ENST00000568235.5,ENST00000569141.1,ENST00000614721.1	0.239328	1.59745	0.117663		-1.94973	0.0797836	0.222341	0.828524	0.596063	0.564381	0.944054	0.367392		0.510716	1.02865	0.507951	0.922141		-0.183345	-2.60442	0.0099119		0.832703	0.472486			0	0	-1	0		--	--	--
ENSG00000005189.19	81691	REXO5	ENST00000261377.10,ENST00000348433.10,ENST00000561474.1,ENST00000563045.1,ENST00000563068.1,ENST00000563617.1,ENST00000564200.1,ENST00000564274.5,ENST00000565340.5,ENST00000566276.5,ENST00000566518.5,ENST00000566993.5,ENST00000567297.5,ENST00000568046.5,ENST00000568334.1,ENST00000568476.5,ENST00000568501.5,ENST00000568647.5,ENST00000568894.5	-0.10764	-0.701664	0.486759		2.16619	0.0555261	2.14526	0.0575228	1.04	0.322833	1.50671	0.162804		---	---	---	---		-0.127466	-1.7946	0.0742656		0.826293	0.338315			0	0	0	0		--	--	--
ENSG00000005194.15	57019	CIAPIN1	ENST00000394391.9,ENST00000563341.1,ENST00000563561.1,ENST00000564885.1,ENST00000565368.5,ENST00000565786.5,ENST00000565961.5,ENST00000566284.1,ENST00000567518.5,ENST00000567751.5,ENST00000568940.5,ENST00000569246.5,ENST00000569370.5,ENST00000569979.5,ENST00000570000.5	0.154	1.01008	0.31824		-1.17891	0.265725	-1.44059	0.180267	-1.05051	0.318208	-1.5784	0.145555		0.0521448	0.753636	0.544276	0.945829		-0.0143591	-0.200535	0.841271		1.09771	0.6154			0	0	0	0		--	--	--
ENSG00000005206.17	56928	SPPL2B	ENST00000585725.2,ENST00000586111.3,ENST00000586332.5,ENST00000587851.1,ENST00000589515.2,ENST00000593243.5,ENST00000610743.4,ENST00000612623.1,ENST00000613503.5,ENST00000614784.1,ENST00000614794.4,ENST00000618220.4,ENST00000621568.4,ENST00000622308.4	0.0747979	0.486108	0.629418		0.493792	0.632118	-0.392116	0.7032	0.171676	0.867116	0.17546	0.86422		0.00532152	0.578811	0.0159783	0.634057		NA	NA	NA		0.846295	0.296785			0	0	0	0		--	--	--
ENSG00000005238.19	80256	FAM214B	ENST00000322813.9,ENST00000378557.1,ENST00000378561.5,ENST00000378566.5,ENST00000488109.6,ENST00000603301.5,ENST00000605104.1,ENST00000605244.5,ENST00000605392.1	-0.117687	-0.768036	0.446763		0.874073	0.402582	0.607388	0.557133	0.807477	0.438176	0.712764	0.492288		0.124291	1.2517	0.00506516	1.25102		-0.0936258	-1.31318	0.190665		1.07724	0.687561			0	1	0	0		--	--	--
ENSG00000005243.10	51226	COPZ2	ENST00000579263.1,ENST00000580174.1,ENST00000580409.5,ENST00000581637.5,ENST00000581756.5,ENST00000583414.5,ENST00000584955.5,ENST00000585182.1,ENST00000612370.4,ENST00000621465.5	0.0216171	0.140128	0.889229		-0.185727	0.856372	-0.0203081	0.984197	0.265425	0.796074	0.629717	0.542999		0.126457	1.1314	0.20392	0.807373		-0.163264	-2.31086	0.0218863		0.961937	0.859083			0	0	0	0		--	--	--
ENSG00000005249.13	5577	PRKAR2B	ENST00000265717.5,ENST00000393613.6,ENST00000488792.1	-0.00183164	-0.0118704	0.990585		0.548727	0.595231	1.14375	0.279368	1.66881	0.126115	2.00969	0.0722122		0.974296	0.994124	0.0804399	0.588759		-0.0282099	-0.394086	0.693948		0.779984	0.0136577			0	0	0	-1		--	--	#N/A
ENSG00000005302.19	10943	MSL3	ENST00000312196.10,ENST00000337339.7,ENST00000361672.6,ENST00000380691.3,ENST00000380692.7,ENST00000380693.8,ENST00000398527.7,ENST00000421368.3,ENST00000467141.2,ENST00000468149.5,ENST00000473380.2,ENST00000476743.5,ENST00000478462.5,ENST00000482871.6,ENST00000483645.6,ENST00000494268.1,ENST00000647599.1,ENST00000647701.1,ENST00000647839.1,ENST00000647857.1,ENST00000647869.1,ENST00000647985.1,EN…	-0.00551914	-0.0357687	0.971636		0.328462	0.749337	-0.0145923	0.988644	0.661331	0.523345	0.651169	0.529616		0.0258314	0.906927	0.0134527	0.859912		0.205822	2.93703	0.00371273		0.751661	0.00816009			0	0	1	-1		--	--	#N/A
ENSG00000005339.15	1387	CREBBP	ENST00000262367.10,ENST00000382070.7,ENST00000570939.2,ENST00000571763.5,ENST00000571826.5,ENST00000572134.1,ENST00000572569.1,ENST00000573517.6,ENST00000573672.1,ENST00000574740.1,ENST00000575237.2,ENST00000576720.1,ENST00000634839.1,ENST00000635753.1,ENST00000635899.1,ENST00000635919.1,ENST00000636002.1,ENST00000636895.1,ENST00000637492.1,ENST00000638158.1	-0.172951	-1.138	0.261572		2.38183	0.0384921	0.653621	0.528099	0.950518	0.364256	0.817012	0.432955		0.462047	1.04605	0.00970458	1.76628		-0.104296	-1.46441	0.144693		0.966677	0.909027			0	1	0	0		--	--	--
ENSG00000005379.17	9256	TSPOAP1	ENST00000268893.10,ENST00000343736.9,ENST00000577871.1,ENST00000578486.1,ENST00000578511.5,ENST00000580669.6,ENST00000581675.5,ENST00000581692.2,ENST00000582679.1,ENST00000583624.1,ENST00000585149.1	-0.241982	-1.61626	0.113526		2.23333	0.0495619	1.8325	0.0967798	1.76827	0.107453	2.20713	0.0518116		---	---	---	---		0.0255782	0.357296	0.721256		0.590199	0.0253344			0	0	0	-1		--	--	#N/A
ENSG00000005381.8	4353	MPO	ENST00000225275.4,ENST00000577220.1,ENST00000578493.1,ENST00000580005.1,ENST00000581022.1	-0.150431	-0.986129	0.329717		2.36189	0.0398248	1.69554	0.120831	1.01282	0.335026	1.29547	0.224263		#DIV/0!	1	0.150413	1.06111		-0.0524444	-0.733356	0.464222		1.1308	0.377743			0	0	0	0		--	--	--
ENSG00000005421.9	5444	PON1	ENST00000222381.8,ENST00000433729.1,ENST00000462594.1,ENST00000470502.1	0.0179628	0.116431	0.907866		-0.100056	0.922277	0.0825069	0.935872	-0.432065	0.674862	-0.451918	0.660972		0.0418447	0.708956	0.680091	1.04316		NA	NA	NA		0.948946	0.577904			0	0	0	0		--	--	--
ENSG00000005436.14	6936	GCFC2	ENST00000321027.8,ENST00000409857.7,ENST00000427862.1,ENST00000442309.5,ENST00000470197.5,ENST00000470285.1,ENST00000470503.1,ENST00000472230.5,ENST00000486016.1,ENST00000492826.1,ENST00000541687.5	-0.0790047	-0.513614	0.610213		0.90057	0.38899	0.118241	0.908218	1.4708	0.172099	0.477576	0.643219		0.0369019	1.17973	0.492684	0.926004		-0.0367764	-0.513902	0.607902		0.778636	0.0511477			0	0	0	0		--	--	--
ENSG00000005448.17	84058	WDR54	ENST00000348227.4,ENST00000409791.5,ENST00000461531.5,ENST00000465134.5,ENST00000468778.5,ENST00000469321.5,ENST00000469932.5,ENST00000475328.5,ENST00000480089.5,ENST00000482605.1,ENST00000482880.5,ENST00000493982.5	0.214241	1.42145	0.16257		-0.0350714	0.972713	1.16557	0.270836	1.29434	0.224639	1.1928	0.260481		0.136308	0.778647	0.00040923	0.393733		-0.0254216	-0.355109	0.722892		0.652659	0.0867072			0	-1	0	0		--	--	--
ENSG00000005469.11	54677	CROT	ENST00000331536.7,ENST00000412227.6,ENST00000419147.6,ENST00000442291.1,ENST00000469785.1,ENST00000479014.1,ENST00000488850.1	0.0762856	0.495832	0.622598		-0.412989	0.68833	0.135947	0.894561	0.302802	0.768246	-0.181525	0.859582		0.492977	1.03342	0.183323	0.699653		-0.20442	-2.91615	0.0039591		1.07445	0.519171			0	0	-1	0		--	--	--
ENSG00000005471.17	5244	ABCB4	ENST00000265723.8,ENST00000358400.7,ENST00000359206.8,ENST00000417608.1,ENST00000440025.1,ENST00000453593.5,ENST00000467079.1,ENST00000467983.1,ENST00000469770.1,ENST00000473795.1,ENST00000643670.1,ENST00000644106.1,ENST00000649586.1	-0.0214776	-0.139223	0.889939		0.119904	0.906934	0.382106	0.710377	0.299427	0.770745	0.11968	0.907107		0.0747076	0.909672	0.596988	0.934373		-0.0154907	-0.216342	0.828947		0.978836	0.611223			0	0	0	0		--	--	--
ENSG00000005483.21	55904	KMT2E	ENST00000257745.8,ENST00000311117.8,ENST00000334884.9,ENST00000468607.1,ENST00000473063.1,ENST00000474203.5,ENST00000476671.5,ENST00000478079.1,ENST00000478990.5,ENST00000479838.2,ENST00000480368.5,ENST00000482560.6,ENST00000485619.1,ENST00000495267.5,ENST00000496191.1,ENST00000622386.1,ENST00000667857.1	0.085803	0.558125	0.579722		0.18643	0.855835	0.737788	0.477599	1.71109	0.11785	-0.0016948	0.998681		---	---	---	---		0.0462773	0.646921	0.518444		0.914854	0.377407			0	0	0	0		--	--	--
ENSG00000005486.17	57414	RHBDD2	ENST00000006777.11,ENST00000318622.8,ENST00000428119.1,ENST00000454791.1,ENST00000466232.5,ENST00000467406.2,ENST00000468304.1,ENST00000468644.5,ENST00000476218.1	-0.155634	-1.02106	0.313071		2.61075	0.0260075	2.61168	0.0259659	2.61813	0.0256802	2.50955	0.0309366		1.68708e-05	0.629641	0.00299132	0.569883		0.00528296	0.0737735	0.941266		0.748115	0.0622494			0	-1	0	0		--	--	--
ENSG00000005513.10	30812	SOX8	ENST00000293894.4,ENST00000566034.1	-0.0110454	-0.071587	0.94327		0.0170781	0.98671	-1.02242	0.330679	-0.135376	0.895001	-0.00299675	0.997668		0.82186	0.988623	0.577135	0.92223		NA	NA	NA		1.04558	0.0469344			0	0	0	1		--	--	386
ENSG00000005700.15	25998	IBTK	ENST00000306270.12,ENST00000369751.2,ENST00000445419.6,ENST00000471036.1,ENST00000503400.5,ENST00000503631.5,ENST00000505222.5,ENST00000508381.1,ENST00000510291.5,ENST00000610980.4	-0.0967447	-0.629932	0.532151		0.942114	0.368337	0.663884	0.521776	0.435639	0.672352	1.14475	0.278974		0.000103987	1.88368	0.0181945	1.82765		-0.0452211	-0.632125	0.528046		1.05312	0.681828			0	0	0	0		--	--	--
ENSG00000005801.18	7748	ZNF195	ENST00000005082.13,ENST00000330692.11,ENST00000343338.11,ENST00000354599.10,ENST00000399602.9,ENST00000427810.6,ENST00000429541.6,ENST00000438262.6,ENST00000524857.5,ENST00000525313.6,ENST00000525502.5,ENST00000526501.5,ENST00000526540.5,ENST00000526598.1,ENST00000526601.5,ENST00000527386.1,ENST00000528218.5,ENST00000528410.5,ENST00000528636.1,ENST00000528796.5,ENST00000529085.5,ENST00000529228.5…	0.190994	1.26099	0.214271		-0.987438	0.346717	-0.257197	0.802241	-0.172667	0.866358	-0.828559	0.426687		0.294924	1.08156	0.00123945	1.57659		0.0816975	1.14467	0.253749		0.996997	0.976015			0	1	0	0		--	--	--
ENSG00000005810.18	23077	MYCBP2	ENST00000357337.10,ENST00000429715.1,ENST00000462987.2,ENST00000466564.2,ENST00000474882.2,ENST00000482517.5,ENST00000485061.2,ENST00000486679.2,ENST00000491491.1,ENST00000498073.2,ENST00000544440.7,ENST00000612956.4	-0.345773	-2.38817	0.0215055		4.33629	0.00147494	1.91601	0.084363	1.5073	0.162657	2.07098	0.0651766		0.237176	1.17858	0.00173402	1.73233		0.299878	4.38959	1.85931e-05		1.03482	0.804164			0	1	1	0		793	--	--
ENSG00000005812.11	26224	FBXL3	ENST00000355619.10,ENST00000417323.1,ENST00000470210.1,ENST00000472949.1,ENST00000477982.2,ENST00000485797.2	-0.0322793	-0.209303	0.835224		0.358837	0.727177	0.605213	0.558521	0.460103	0.655284	1.39623	0.192865		0.00396911	1.5243	0.0958397	1.37093		-0.0111268	-0.155387	0.876677		0.969109	0.715927			0	0	0	0		--	--	--
ENSG00000005844.18	3683	ITGAL	ENST00000356798.11,ENST00000358164.9,ENST00000433423.2,ENST00000562020.1,ENST00000562652.1,ENST00000562857.5,ENST00000563615.5,ENST00000564118.1,ENST00000564632.1,ENST00000564935.1,ENST00000565348.5,ENST00000565864.5,ENST00000566149.1,ENST00000566267.1,ENST00000568012.5,ENST00000568926.5,ENST00000568987.1,ENST00000569570.5,ENST00000569725.1	-0.2335	-1.55627	0.127148		2.31056	0.0434658	0.646767	0.532347	0.256465	0.802791	0.867932	0.405778		0.00112785	0.612869	0.357893	1.07415		0.222527	3.18734	0.00167256		0.791064	0.0640909			0	0	1	0		--	--	--
ENSG00000005882.12	5164	PDK2	ENST00000007708.7,ENST00000503076.1,ENST00000503176.6,ENST00000503614.5,ENST00000505440.5,ENST00000505897.5,ENST00000506242.5,ENST00000506647.1,ENST00000508030.5,ENST00000508960.1,ENST00000510219.2,ENST00000511026.1,ENST00000512204.5,ENST00000512238.1,ENST00000515040.5,ENST00000614357.4	0.198694	1.31388	0.196018		-1.42397	0.184903	-2.01681	0.0713593	-0.461894	0.654043	-1.31574	0.217625		0.000321577	0.477551	0.00990276	0.583847		-0.0280353	-0.391646	0.695748		0.928324	0.798203			0	-1	0	0		--	--	--
ENSG00000005884.18	3675	ITGA3	ENST00000007722.11,ENST00000320031.13,ENST00000504417.1,ENST00000505306.5,ENST00000505552.1,ENST00000505612.1,ENST00000506401.6,ENST00000506437.1,ENST00000506827.1,ENST00000507771.5,ENST00000508100.1,ENST00000510809.1,ENST00000512553.5,ENST00000514834.1,ENST00000515147.1,ENST00000570989.1	-0.272483	-1.83534	0.0735434		1.71133	0.117804	-0.0395889	0.9692	0.0825491	0.935839	0.347027	0.735763		0.000129843	2.13651	0.576263	0.956544		-0.0519866	-0.726936	0.468137		0.959786	0.772776			0	0	0	0		--	--	--
ENSG00000005889.15	7543	ZFX	ENST00000304543.9,ENST00000338565.3,ENST00000379177.5,ENST00000379188.7,ENST00000419690.5,ENST00000428571.5,ENST00000459724.1,ENST00000474385.1,ENST00000480195.1,ENST00000497813.1,ENST00000539115.5	-0.154717	-1.0149	0.315964		1.81857	0.0990071	0.498328	0.62903	0.0902144	0.929898	0.893474	0.392598		0.203023	0.928877	0.00105603	2.05286		0.0392506	0.548527	0.583957		1.04208	0.470377			0	1	0	0		--	--	--
ENSG00000005893.16	3920	LAMP2	ENST00000200639.9,ENST00000371335.4,ENST00000434600.6,ENST00000486593.5	-0.0751562	-0.488449	0.627772		1.62213	0.135842	1.20201	0.257052	0.413986	0.687624	0.198424	0.84669		0.00112593	1.7458	0.603353	1.06956		-0.213077	-3.0454	0.00264489		1.20728	0.0603166			0	0	-1	0		--	--	--
ENSG00000005961.19	3674	ITGA2B	ENST00000262407.6,ENST00000587295.5,ENST00000589645.5,ENST00000591990.5,ENST00000592075.5,ENST00000592226.5,ENST00000592253.5,ENST00000592462.5,ENST00000592944.1,ENST00000648408.1	-0.119874	-0.782513	0.438303		-0.162528	0.874127	0.479536	0.641873	0.00605621	0.995287	-0.352177	0.732015		0.0128033	0.659027	0.197777	1.13449		0.102111	1.4334	0.153346		1	#DIV/0!			0	0	0	#DIV/0!		--	--	--
ENSG00000005981.13	51666	ASB4	ENST00000257621.4,ENST00000325885.6,ENST00000428113.5	0.0267084	0.173152	0.863364		-0.0269845	0.979003	0.0926542	0.928008	0.147242	0.885867	0.0821028	0.936185		0.00107724	0.41721	0.499827	0.958482		-0.0947306	-1.32882	0.185461		1.22021	0.342109			0	0	0	0		--	--	--
ENSG00000006007.12	51573	GDE1	ENST00000353258.8,ENST00000563645.1,ENST00000564172.1,ENST00000569773.1,ENST00000569899.5	-0.0542679	-0.352215	0.726438		0.464613	0.65216	1.1842	0.263717	0.583832	0.572267	0.753295	0.468636		0.29012	0.952866	0.000554775	0.76437		-0.268228	-3.88808	0.000138477		1.1298	0.0138943			0	-1	-1	1		--	--	387
ENSG00000006015.17	55049	REX1BD	ENST00000358607.10,ENST00000450195.6,ENST00000595077.1,ENST00000595490.1,ENST00000597371.1,ENST00000598375.5,ENST00000600997.5,ENST00000601736.1	-0.0675486	-0.438767	0.663079		1.82257	0.0983635	1.29186	0.225463	1.33614	0.211112	1.55162	0.151799		---	---	---	---		-0.0507327	-0.709357	0.47895		1.11281	0.301373			0	0	0	0		--	--	--
ENSG00000006016.11	9244	CRLF1	ENST00000392386.8,ENST00000593286.1,ENST00000594325.1,ENST00000596360.1,ENST00000597131.1	-0.188946	-1.24697	0.219317		1.30438	0.221326	0.27743	0.787101	1.01697	0.333143	1.34613	0.207981		0.0412592	1.32914	0.536313	0.932378		0.0735701	1.03014	0.304219		1.05602	0.824473			0	0	0	0		--	--	--
ENSG00000006025.12	114881	0	ENST00000007414.8,ENST00000392507.7,ENST00000578461.1,ENST00000579728.5,ENST00000580140.5,ENST00000580226.5,ENST00000580808.1,ENST00000583167.5,ENST00000584698.1,ENST00000585051.1,ENST00000613735.4	0.167392	1.10035	0.277447		-1.60822	0.138867	-1.52268	0.158814	-0.874169	0.402532	-0.67262	0.51643		0.00918842	0.600522	0.000306628	0.51855		-0.00236199	-0.0329835	0.973721		1.23006	0.128362			0	-1	0	0		--	--	--
ENSG00000006042.12	26022	TMEM98	ENST00000261713.8,ENST00000394642.7,ENST00000395149.6,ENST00000439138.5,ENST00000578289.5,ENST00000579849.6,ENST00000582227.5,ENST00000583120.1,ENST00000583437.2	-0.0360765	-0.233955	0.816157		0.484393	0.638541	-0.954156	0.3625	0.184336	0.857434	0.0400336	0.968854		0.00791264	0.66021	0.0105767	0.684368		0.156373	2.21083	0.02821		1.0126	0.870347			0	0	0	0		--	--	--
ENSG00000006047.13	51087	YBX2	ENST00000007699.10,ENST00000570627.1,ENST00000570720.1,ENST00000571127.1,ENST00000571464.1,ENST00000571485.5,ENST00000571834.5	0.274092	1.84706	0.0717916		-2.35355	0.0403953	-1.18144	0.264762	-1.7527	0.110198	-1.43691	0.181284		0.25655	0.861416	0.301263	1.17809		-0.175433	-2.48838	0.0136707		0.973068	0.768455			0	0	0	0		--	--	--
ENSG00000006059.4	3883	KRT33A	ENST00000007735.4	0.0163969	0.106278	0.915868		-0.372891	0.717012	-1.13022	0.284764	-0.305788	0.766037	-0.551093	0.593668		#DIV/0!	1	0.373901	1.021		NA	NA	NA		1.0863	0.3157			0	0	0	0		--	--	--
ENSG00000006062.17	9020	MAP3K14	ENST00000344686.8,ENST00000376926.8,ENST00000586644.2,ENST00000592267.1,ENST00000617331.2	-0.256337	-1.71868	0.0930372		3.79999	0.00348587	1.32997	0.213066	3.31447	0.00782007	1.59974	0.140739		0.0173166	0.799025	0.0218831	1.29691		NA	NA	NA		1.05125	0.791143			0	0	0	0		267	--	--
ENSG00000006071.14	6833	ABCC8	ENST00000302539.9,ENST00000389817.7,ENST00000524561.1,ENST00000525022.1,ENST00000526002.1,ENST00000526037.5,ENST00000526168.5,ENST00000526921.5,ENST00000527905.5,ENST00000528202.5,ENST00000528374.1,ENST00000529967.5,ENST00000530147.5,ENST00000531137.1,ENST00000531642.5,ENST00000531891.1,ENST00000531911.1,ENST00000532220.1,ENST00000532728.6,ENST00000612903.1,ENST00000635881.1,ENST00000642271.1,ENS…	0.183183	1.2076	0.233958		-1.75493	0.109801	-0.451429	0.661312	-0.69048	0.505602	-1.07314	0.308423		0.000191703	1.57054	0.372916	1.0759		-0.171889	-2.43656	0.0157254		1	#DIV/0!			0	0	0	#DIV/0!		--	--	--
ENSG00000006116.3	10368	CACNG3	ENST00000005284.3	-0.0312709	-0.202758	0.840304		0.338686	0.74185	0.198881	0.846341	0.234532	0.819304	0.160909	0.875369		#DIV/0!	1	#DIV/0!	1		NA	NA	NA		1	#DIV/0!			0	#DIV/0!	0	#DIV/0!		--	--	--
ENSG00000006118.14	54972	TMEM132A	ENST00000005286.8,ENST00000453848.6,ENST00000534983.5,ENST00000535480.1,ENST00000536409.1,ENST00000536928.1,ENST00000537065.1,ENST00000537110.1,ENST00000538090.1,ENST00000540112.1,ENST00000540276.1,ENST00000543732.1,ENST00000544065.5,ENST00000544098.1	-0.195808	-1.29403	0.202725		2.12286	0.0597354	1.72953	0.114401	2.26193	0.0472138	2.5052	0.0311679		0.0579582	1.11668	0.523262	0.933635		-0.111833	-1.57152	0.117684		1.37333	0.141892			0	0	0	0		--	--	--
ENSG00000006125.18	163	AP2B1	ENST00000587805.1,ENST00000588093.1,ENST00000588116.1,ENST00000589774.5,ENST00000590432.5,ENST00000590538.5,ENST00000591561.5,ENST00000591610.5,ENST00000592167.5,ENST00000593014.3,ENST00000610402.5,ENST00000612035.4,ENST00000612116.5,ENST00000614600.4,ENST00000616681.4,ENST00000616784.4,ENST00000618940.4,ENST00000619183.1,ENST00000620039.4,ENST00000621668.4,ENST00000621914.4,ENST00000628168.1	-0.213851	-1.41874	0.163354		2.3523	0.0404812	1.85497	0.0932822	1.94407	0.0805356	1.85102	0.0938877		0.047174	1.10486	0.00249388	0.776815		0.151283	2.13715	0.0338311		0.770032	0.229945			0	-1	0	0		--	--	--
ENSG00000006128.12	6863	TAC1	ENST00000319273.10,ENST00000346867.4,ENST00000350485.8,ENST00000491437.1,ENST00000495916.1	0.0826105	0.537214	0.593955		-0.346209	0.73636	-0.816233	0.43338	0.540887	0.600425	0.383278	0.709536		#DIV/0!	1	0.120866	0.86854		NA	NA	NA		1	#DIV/0!			0	0	0	#DIV/0!		--	--	--
ENSG00000006194.10	10127	ZNF263	ENST00000219069.6,ENST00000538765.2,ENST00000572748.1,ENST00000573578.1,ENST00000574253.1,ENST00000574674.1,ENST00000575332.1,ENST00000575823.1	0.0434852	0.282083	0.779265		-0.397101	0.699636	0.451239	0.661445	-0.181384	0.85969	-0.196679	0.848019		0.954736	1.00386	0.0267701	1.21224		NA	NA	NA		1.13019	0.106538			0	0	0	0		--	--	--
ENSG00000006210.7	6376	CX3CL1	ENST00000006053.7,ENST00000563383.1,ENST00000564948.1,ENST00000565912.1	-0.525188	-3.9996	0.000251878		4.5607	0.00104102	0.0797676	0.937996	1.66478	0.12693	1.26946	0.233024		0.00382236	1.97708	6.24658e-06	8.36649		0.393945	5.98514	1.01983e-08		0.858338	0.541367			1	1	1	0		53	3	--
ENSG00000006282.21	64847	SPATA20	ENST00000006658.11,ENST00000356488.8,ENST00000502911.5,ENST00000503063.5,ENST00000503127.5,ENST00000504265.5,ENST00000504271.1,ENST00000504334.5,ENST00000505085.5,ENST00000505336.1,ENST00000505456.6,ENST00000505559.5,ENST00000505656.5,ENST00000508528.1,ENST00000508598.5,ENST00000510917.5,ENST00000511347.5,ENST00000511605.1,ENST00000511845.5,ENST00000511937.5,ENST00000512181.5,ENST00000512416.5,EN…	-0.12421	-0.811252	0.421795		2.07657	0.0645686	2.12747	0.0592729	2.32189	0.0426352	2.26799	0.0467299		0.549256	0.975884	0.0670592	0.933721		-0.177092	-2.51268	0.0127923		0.814181	0.240213			0	0	0	0		--	--	--
ENSG00000006283.18	8913	CACNA1G	ENST00000352832.9,ENST00000354983.8,ENST00000358244.9,ENST00000359106.10,ENST00000360761.8,ENST00000416767.8,ENST00000429973.6,ENST00000442258.6,ENST00000502264.5,ENST00000503436.5,ENST00000503485.5,ENST00000503607.5,ENST00000504076.5,ENST00000505165.5,ENST00000506406.5,ENST00000506520.1,ENST00000507336.5,ENST00000507510.6,ENST00000507609.5,ENST00000507896.5,ENST00000510115.5,ENST00000510366.5,EN…	0.161649	1.06157	0.294499		-1.52514	0.158207	-1.87444	0.0903462	-1.91669	0.084269	-1.28536	0.227636		0.00010126	0.427214	0.373901	1.03928		-0.0752529	-1.05384	0.293261		1	#DIV/0!			0	0	0	#DIV/0!		--	--	--
ENSG00000006327.13	51330	TNFRSF12A	ENST00000326577.8,ENST00000341627.5,ENST00000571351.1,ENST00000573001.5,ENST00000574699.1,ENST00000575124.1,ENST00000575836.1	-0.458826	-3.34659	0.0017329		5.07174	0.000483596	1.16507	0.271029	0.683579	0.509769	1.03424	0.325387		0.131976	1.30109	0.31123	0.895853		0.141566	1.99698	0.0472184		1.64557	0.0485141			1	0	0	1		19	--	45
ENSG00000006377.11	1750	DLX6	ENST00000493273.2,ENST00000518156.3,ENST00000555308.1	-0.0608663	-0.395192	0.694702		0.0324219	0.974774	0.0911998	0.929135	-0.874228	0.402501	-0.098923	0.923154		0.0360349	0.937319	0.313814	0.894658		-0.104986	-1.47419	0.142042		1.11025	0.406217			0	0	0	0		--	--	--
ENSG00000006432.15	4293	MAP3K9	ENST00000381250.8,ENST00000553414.5,ENST00000554024.1,ENST00000554146.1,ENST00000554752.6,ENST00000555993.6,ENST00000611979.4	0.154244	1.01172	0.317464		-0.887461	0.395674	-0.596434	0.564142	-0.530682	0.607222	0.108275	0.915919		0.0253967	0.683769	0.0921489	1.64129		-0.0824907	-1.15586	0.249153		1.05489	0.762261			0	0	0	0		--	--	--
ENSG00000006451.8	5898	RALA	ENST00000005257.7,ENST00000434466.1,ENST00000436179.1,ENST00000466491.1,ENST00000468201.1	-0.155364	-1.01925	0.313921		2.36618	0.0395344	2.42793	0.0355759	1.26233	0.235474	1.25529	0.237914		0.00371184	1.5472	0.0130096	1.35881		-0.0871186	-1.22119	0.223489		1.10109	0.416089			0	0	0	0		--	--	--
ENSG00000006453.14	55971	BAIAP2L1	ENST00000005260.9,ENST00000462558.5,ENST00000473569.1,ENST00000479789.1,ENST00000480580.1	-0.128729	-0.841259	0.404968		0.322216	0.753924	-0.808577	0.437572	-0.868072	0.405705	-0.762494	0.463371		0.000137413	1.54589	0.000694716	1.35892		0.0419462	0.586262	0.558377		0.833485	0.211016			0	1	0	0		--	--	--
ENSG00000006459.11	80853	KDM7A	ENST00000397560.7,ENST00000472616.1,ENST00000478996.1	-0.317013	-2.16621	0.0360196		1.97461	0.0765557	0.00350944	0.997269	0.711436	0.493076	0.700184	0.499777		---	---	---	---		-0.0268955	-0.375711	0.70754		0.994825	0.975102			0	0	0	0		--	--	--
ENSG00000006468.14	2115	ETV1	ENST00000242066.9,ENST00000399357.7,ENST00000403527.5,ENST00000403685.5,ENST00000405192.6,ENST00000405218.6,ENST00000405358.8,ENST00000420159.6,ENST00000421381.5,ENST00000430479.6,ENST00000431887.5,ENST00000433547.1,ENST00000438956.5,ENST00000443137.5,ENST00000443608.5,ENST00000460438.5,ENST00000472931.6,ENST00000476355.5,ENST00000476720.6,ENST00000483075.1,ENST00000485475.1,ENST00000493831.1,ENS…	-0.0216287	-0.140203	0.88917		-0.366899	0.721339	-0.273675	0.789904	-0.329592	0.748508	-0.612484	0.553889		0.192018	0.910508	0.0574751	0.642033		-0.0772968	-1.08263	0.280309		0.951051	0.724317			0	0	0	0		--	--	--
ENSG00000006530.18	55750	AGK	ENST00000465241.5,ENST00000473247.5,ENST00000473884.5,ENST00000492693.5,ENST00000494053.1,ENST00000494688.1,ENST00000495028.5,ENST00000496273.1,ENST00000496784.1,ENST00000629555.2,ENST00000647568.1,ENST00000647898.1,ENST00000648068.1,ENST00000648395.1,ENST00000648489.1,ENST00000648690.1,ENST00000649014.1,ENST00000649286.2,ENST00000649365.1,ENST00000649538.1,ENST00000649790.1,ENST00000649914.1,ENS…	0.318141	2.17478	0.0353278		-4.43398	0.00126627	-4.14461	0.0019971	-2.2682	0.0467134	-2.40487	0.0370063		0.534503	0.981684	0.0824372	0.850734		-0.0786939	-1.10232	0.271682		1.12437	0.238297			0	0	0	0		1165	--	--
ENSG00000006534.16	221	ALDH3B1	ENST00000342456.11,ENST00000527514.1,ENST00000612297.4,ENST00000614849.4,ENST00000615368.4,ENST00000615463.4,ENST00000616697.1,ENST00000617288.4,ENST00000617449.4,ENST00000619675.4	-0.0675155	-0.438551	0.663235		1.02699	0.328627	0.599329	0.562285	1.31463	0.217985	1.26501	0.234549		0.000396496	0.665603	0.156486	0.902836		-0.0374931	-0.523932	0.600921		0.683736	0.148442			0	0	0	0		--	--	--
ENSG00000006555.11	55001	TTC22	ENST00000371274.8,ENST00000371276.9,ENST00000448308.2,ENST00000474654.1,ENST00000488771.1	0.068384	0.444219	0.659165		-1.17349	0.267791	-2.02831	0.070002	-0.345734	0.736705	0.0839026	0.93479		#DIV/0!	1	0.217432	0.857821		-0.116648	-1.64009	0.102598		1.32368	0.00408511			0	0	0	1		--	--	388
ENSG00000006576.16	57157	PHTF2	ENST00000248550.7,ENST00000275575.11,ENST00000307305.12,ENST00000415251.6,ENST00000416283.6,ENST00000422959.6,ENST00000424760.5,ENST00000450574.5,ENST00000454592.5,ENST00000468351.1,ENST00000470215.1,ENST00000479515.1	-0.1575	-1.03362	0.307231		0.168706	0.869391	-1.64385	0.131235	-0.0154544	0.987974	-0.321034	0.754794		0.0547578	1.26401	0.78089	0.934336		-0.013825	-0.193074	0.847102		1.09155	0.623124			0	0	0	0		--	--	--
ENSG00000006606.8	10344	CCL26	ENST00000005180.8,ENST00000394905.2	-0.164401	-1.08014	0.286245		0.738004	0.477474	-0.697058	0.50165	1.45386	0.176638	0.755519	0.46736		0.551105	0.926567	0.270496	0.875564		NA	NA	NA		0.91783	0.829678			0	0	0	0		--	--	--
ENSG00000006607.14	9855	FARP2	ENST00000264042.8,ENST00000373287.8,ENST00000412332.1,ENST00000413432.2,ENST00000418082.1,ENST00000422951.1,ENST00000444371.1,ENST00000445489.1,ENST00000464142.5,ENST00000467260.1,ENST00000470617.1,ENST00000471447.5,ENST00000473082.5,ENST00000473510.1,ENST00000476799.1,ENST00000478489.5,ENST00000479427.5,ENST00000485051.1,ENST00000486736.5,ENST00000491425.1,ENST00000492868.1,ENST00000496470.1,ENS…	0.18034	1.18822	0.241424		0.0232722	0.981891	0.7688	0.459784	1.36465	0.20228	0.513145	0.618995		0.00266402	0.767029	0.0346651	0.69859		-0.0906646	-1.2713	0.205137		1.04651	0.635443			0	0	0	0		--	--	--
ENSG00000006611.16	10083	USH1C	ENST00000005226.12,ENST00000318024.8,ENST00000526181.1,ENST00000526313.5,ENST00000527020.5,ENST00000527551.1,ENST00000527720.5,ENST00000529563.5,ENST00000530700.1,ENST00000534556.1,ENST00000624811.1	0.0637412	0.413932	0.68103		0.214564	0.83442	0.9302	0.374178	0.0903422	0.929799	0.0130833	0.989819		0.00012433	0.368122	0.0534315	0.825662		0.00698365	0.0975237	0.922411		0.884191	0.341361			0	0	0	0		--	--	--
ENSG00000006625.18	79017	GGCT	ENST00000005374.10,ENST00000275428.9,ENST00000409144.5,ENST00000409390.5,ENST00000409436.2,ENST00000426081.5,ENST00000440082.5,ENST00000447901.1	-0.0788698	-0.512732	0.610825		1.16138	0.272461	2.2132	0.0512818	-0.15122	0.882809	0.234608	0.819247		0.0161914	0.895139	0.002935	0.622232		0.0106239	0.148363	0.882209		1.0877	0.602957			0	-1	0	0		--	--	--
ENSG00000006634.8	10926	DBF4	ENST00000265728.6,ENST00000413643.5,ENST00000430279.5,ENST00000431138.5,ENST00000486925.1,ENST00000495067.1,ENST00000498144.5,ENST00000498726.1	-0.246686	-1.64969	0.106466		1.76065	0.108789	1.54443	0.153517	0.661876	0.52301	1.64873	0.130219		0.963709	1.00328	0.207041	0.756724		0.105846	1.48642	0.138784		1.14982	0.523074			0	0	0	0		--	--	--
ENSG00000006638.12	6915	TBXA2R	ENST00000375190.9,ENST00000411851.3,ENST00000587717.1,ENST00000589966.1	0.338605	2.33217	0.0245595		-1.9314	0.0822431	-1.3513	0.206377	-0.919662	0.379399	-1.66528	0.126828		0.240654	0.924354	0.270363	1.22114		NA	NA	NA		1	#DIV/0!			0	0	0	#DIV/0!		--	--	--
ENSG00000006652.14	3475	IFRD1	ENST00000005558.8,ENST00000403825.8,ENST00000417662.1,ENST00000421296.1,ENST00000429071.5,ENST00000432734.1,ENST00000440625.5,ENST00000443101.6,ENST00000445335.1,ENST00000462155.2,ENST00000466459.5,ENST00000470441.1,ENST00000476927.5,ENST00000486688.1,ENST00000489994.5,ENST00000535603.5,ENST00000621379.4	0.058974	0.382862	0.703753		-1.36545	0.202036	-1.06561	0.31165	-1.38673	0.195657	-0.919112	0.379673		0.000220959	2.40945	0.0239542	1.31174		-0.123125	-1.73253	0.0847602		1.15717	0.312125			0	0	0	0		--	--	--
ENSG00000006659.13	56891	LGALS14	ENST00000360675.7,ENST00000392052.8,ENST00000601802.1	-0.186486	-1.23015	0.225487		0.847829	0.416364	-0.31095	0.762223	-0.042733	0.966756	0.531536	0.606652		#DIV/0!	1	#DIV/0!	1		-0.129713	-1.82678	0.0692613		1	#DIV/0!			0	#DIV/0!	0	#DIV/0!		--	--	--
ENSG00000006695.12	1352	COX10	ENST00000261643.8,ENST00000429152.6,ENST00000458492.1,ENST00000580561.1,ENST00000581931.5,ENST00000664217.1,ENST00000670279.1	-0.049109	-0.318647	0.751573		-0.00094465	0.999265	-0.169856	0.86851	0.0306323	0.976166	-0.117949	0.908444		0.406438	1.04313	0.507825	1.03189		0.0502156	0.702109	0.483449		1.13079	0.178661			0	0	0	0		--	--	--
ENSG00000006704.10	9569	GTF2IRD1	ENST00000265755.7,ENST00000424337.6,ENST00000455841.6,ENST00000470715.1,ENST00000476977.5,ENST00000486086.1,ENST00000489094.1	-0.241647	-1.61388	0.114042		3.17835	0.00984694	-0.436053	0.672061	-0.334431	0.744962	0.656704	0.526195		0.661674	1.04731	0.00253516	1.39773		-0.069482	-0.972614	0.33195		1.00563	0.983994			0	1	0	0		146	--	--
ENSG00000006712.15	54623	PAF1	ENST00000221265.8,ENST00000416728.3,ENST00000595379.1,ENST00000595564.5,ENST00000595797.5,ENST00000597365.1,ENST00000598127.1,ENST00000598594.1	-0.269677	-1.81495	0.0766778		2.33231	0.0418848	0.702314	0.498505	0.904342	0.387082	1.81041	0.100335		0.00289157	0.597009	0.784549	0.977772		-0.041909	-0.585742	0.558726		0.9714	0.724641			0	0	0	0		--	--	--
ENSG00000006715.16	27072	VPS41	ENST00000265745.13,ENST00000310301.9,ENST00000395969.6,ENST00000413141.5,ENST00000414632.5,ENST00000418457.6,ENST00000439468.1,ENST00000448833.5,ENST00000457055.1,ENST00000462429.1,ENST00000466017.1,ENST00000482217.1,ENST00000485955.1,ENST00000490924.1	-0.0696755	-0.452649	0.653131		1.4857	0.168187	1.57586	0.146136	0.737444	0.477799	0.527231	0.60953		0.0134143	1.30737	0.542914	0.949378		0.02711	0.37871	0.705315		0.970134	0.802309			0	0	0	0		--	--	--
ENSG00000006740.17	9912	ARHGAP44	ENST00000262444.13,ENST00000340825.7,ENST00000379672.10,ENST00000538915.2,ENST00000544416.6,ENST00000578087.1,ENST00000578442.1,ENST00000580768.5,ENST00000581437.1,ENST00000583608.1,ENST00000584974.1,ENST00000616670.4	0.0514617	0.333952	0.740077		-1.48046	0.169553	-0.857999	0.410985	-1.94336	0.0806312	-1.15691	0.274197		0.0514426	0.782585	0.98129	1.00194		-0.00147516	-0.0205996	0.983586		1.14699	0.535998			0	0	0	0		--	--	--
ENSG00000006744.19	60528	ELAC2	ENST00000338034.9,ENST00000395962.6,ENST00000426905.7,ENST00000446899.5,ENST00000465825.5,ENST00000476042.1,ENST00000480891.5,ENST00000484122.5,ENST00000487229.6,ENST00000491478.5,ENST00000492559.5,ENST00000578071.1,ENST00000578104.1,ENST00000578991.5,ENST00000580504.5,ENST00000581499.6,ENST00000583371.5,ENST00000584650.5,ENST00000609101.5,ENST00000609345.1,ENST00000609757.5	-0.109382	-0.713154	0.479695		1.22008	0.250426	0.735075	0.479178	1.18321	0.264092	1.79412	0.103034		0.00660757	0.689398	0.0438018	0.70171		-0.00033638	-0.0046973	0.996257		1.10168	0.180465			0	0	0	0		--	--	--
ENSG00000006747.15	85477	SCIN	ENST00000297029.10,ENST00000341757.9,ENST00000417018.1,ENST00000436854.1,ENST00000473722.5,ENST00000476649.1,ENST00000486980.5,ENST00000518849.1,ENST00000519209.5,ENST00000523729.5	-0.0918376	-0.597701	0.553248		-0.0192033	0.985057	-3.28034	0.00828418	-0.866249	0.406657	-0.216143	0.833222		0.457079	1.07739	0.00913427	0.698618		0.117252	1.6487	0.100819		1.12072	0.634411			0	-1	0	0		1095	--	--
ENSG00000006756.16	414	ARSD	ENST00000217890.10,ENST00000381154.6,ENST00000458014.1,ENST00000481340.1,ENST00000494870.5,ENST00000495294.1,ENST00000559324.1	-0.0325149	-0.210832	0.834038		0.425066	0.67979	0.511152	0.62034	0.285234	0.781285	0.189139	0.853768		0.00133217	1.40606	0.0533009	1.1329		-0.280811	-4.0857	6.41488e-05		0.745893	0.0878913			0	0	-1	0		--	--	--
ENSG00000006757.12	8228	PNPLA4	ENST00000381042.9,ENST00000442940.1,ENST00000444736.5,ENST00000537427.5	-0.124431	-0.812722	0.420961		1.26155	0.235744	1.05658	0.315561	1.50963	0.162068	0.445344	0.665557		0.00336376	1.66142	0.918681	0.990426		-0.0392177	-0.548066	0.584273		1.02942	0.790863			0	0	0	0		--	--	--
ENSG00000006788.14	8735	MYH13	ENST00000252172.9,ENST00000418404.8,ENST00000621918.1	0.185701	1.22479	0.227481		-1.24062	0.243066	-1.17343	0.267814	-1.33888	0.21025	-0.517074	0.616348		#DIV/0!	1	#DIV/0!	1		NA	NA	NA		1	#DIV/0!			0	#DIV/0!	0	#DIV/0!		--	--	--
ENSG00000006831.10	79602	ADIPOR2	ENST00000357103.5,ENST00000535774.1,ENST00000537190.1,ENST00000537545.1,ENST00000540974.1,ENST00000543456.1,ENST00000544470.1	-0.301158	-2.04675	0.0469738		2.41487	0.0363794	1.29727	0.223669	0.772864	0.457481	1.20654	0.255376		0.0497416	0.881305	0.00960891	0.807029		-0.049499	-0.692065	0.48972		0.97485	0.818743			0	-1	0	0		--	--	--
ENSG00000006837.12	51265	CDKL3	ENST00000265334.9,ENST00000518990.5,ENST00000519312.5,ENST00000520592.1,ENST00000520693.5,ENST00000521118.5,ENST00000521755.1,ENST00000522501.1,ENST00000523054.5,ENST00000523832.1	-0.191025	-1.26121	0.214194		0.963447	0.358042	-0.163712	0.873219	1.18206	0.264527	1.0903	0.301157		0.00258526	1.50465	0.15579	1.17803		-0.0853889	-1.19676	0.232852		1.36057	0.044804			0	0	0	1		--	--	267
ENSG00000007001.12	151531	UPP2	ENST00000005756.4,ENST00000460456.1,ENST00000489438.1,ENST00000605860.5	-0.0637408	-0.413929	0.681032		-0.0723	0.943789	0.764392	0.46229	-0.48757	0.636366	-0.679987	0.511947		#DIV/0!	1	0.304253	0.920049		-0.0626125	-0.876056	0.382078		1.01401	0.635031			0	0	0	0		--	--	--
ENSG00000007038.11	10942	PRSS21	ENST00000005995.8,ENST00000450020.7,ENST00000570594.5,ENST00000570629.5,ENST00000571141.1,ENST00000574265.1,ENST00000574813.5,ENST00000575199.1,ENST00000575739.1,ENST00000577043.1	0.0727933	0.47301	0.638655		-0.449312	0.662788	1.47551	0.170852	0.335569	0.74413	-0.852575	0.413848		0.98023	1.00141	#DIV/0!	1		NA	NA	NA		1	#DIV/0!			0	#DIV/0!	0	#DIV/0!		--	--	--
ENSG00000007047.15	57787	MARK4	ENST00000262891.9,ENST00000300843.8,ENST00000587566.5,ENST00000588533.5,ENST00000588621.5,ENST00000590897.1,ENST00000590909.1,ENST00000592207.5,ENST00000592762.5,ENST00000620044.4,ENST00000622871.1	-0.112428	-0.733266	0.467469		1.86046	0.0924448	1.43865	0.180804	1.64332	0.131346	1.33942	0.210078		0.791765	0.966035	0.0380378	1.16522		-0.0273844	-0.382546	0.702473		0.997961	0.989281			0	0	0	0		--	--	--
ENSG00000007062.11	8842	PROM1	ENST00000447510.6,ENST00000502501.1,ENST00000502943.1,ENST00000503884.5,ENST00000504842.5,ENST00000505450.5,ENST00000508167.5,ENST00000508322.1,ENST00000508940.1,ENST00000510224.5,ENST00000511153.5,ENST00000511270.1,ENST00000512304.2,ENST00000513108.1,ENST00000513448.5,ENST00000513946.1,ENST00000514693.5,ENST00000514967.5,ENST00000539194.5,ENST00000540805.5	-0.00396845	-0.0257187	0.979604		0.819161	0.431784	0.454576	0.659123	1.46047	0.174855	1.3463	0.207928		0.190918	1.09898	0.502188	1.07806		-0.0856381	-1.20028	0.231487		0.516646	0.0720167			0	0	0	0		--	--	--
ENSG00000007080.11	115098	CCDC124	ENST00000445755.7,ENST00000596123.1,ENST00000597436.5,ENST00000602080.1	-0.18279	-1.20491	0.234982		1.36763	0.201375	1.20303	0.256673	1.36672	0.201651	1.88695	0.0885049		0.00128432	0.572151	0.0254933	0.730735		0.0368845	0.515415	0.606847		1.04978	0.747199			0	0	0	0		--	--	--
ENSG00000007129.18	90273	CEACAM21	ENST00000187608.13,ENST00000401445.4,ENST00000407170.6,ENST00000457737.5,ENST00000482870.6,ENST00000618577.4,ENST00000632983.1	0.0418643	0.27155	0.787299		-0.722471	0.486557	-0.403135	0.695333	-1.14855	0.277471	-0.965953	0.356847		#DIV/0!	1	0.443396	0.904727		0.204261	2.91379	0.00398791		1	#DIV/0!			0	0	1	#DIV/0!		--	--	--
ENSG00000007168.13	5048	PAFAH1B1	ENST00000397193.7,ENST00000397195.10,ENST00000570400.1,ENST00000571289.1,ENST00000571495.1,ENST00000572915.6,ENST00000574213.1,ENST00000574468.1,ENST00000574816.5,ENST00000575477.5,ENST00000576586.5,ENST00000609078.1,ENST00000610190.1	-0.166683	-1.09556	0.279515		-0.188308	0.854402	-0.72699	0.483904	0.296435	0.772963	-0.572004	0.579949		0.00401927	1.19521	0.66066	1.03665		-0.231468	-3.32251	0.00106526		0.841095	0.373242			0	0	-1	0		--	--	--
ENSG00000007171.18	4843	NOS2	ENST00000313735.11,ENST00000621962.1,ENST00000646938.1	-0.309508	-2.10942	0.0409094		2.22298	0.0504395	0.177642	0.862551	0.791591	0.446969	0.749935	0.47057		0.0877286	0.788251	0.373901	0.975132		0.135802	1.91411	0.0570709		0.521733	0.385718			0	0	0	0		--	--	--
ENSG00000007174.18	1770	DNAH9	ENST00000262442.9,ENST00000396001.6,ENST00000454412.6,ENST00000578834.1,ENST00000579406.1,ENST00000579602.1,ENST00000579703.1,ENST00000579813.1,ENST00000579828.5,ENST00000580255.1,ENST00000581682.1,ENST00000583192.1,ENST00000584663.1,ENST00000585197.1,ENST00000608377.5	0.201051	1.33012	0.190658		-1.26766	0.233639	-1.30067	0.222545	-1.0638	0.312433	-1.28328	0.228334		#DIV/0!	1	0.454498	1.22277		0.032068	0.448036	0.654625		0.581685	0.109537			0	0	0	0		--	--	--
ENSG00000007202.15	9703	KIAA0100	ENST00000389003.7,ENST00000528896.7,ENST00000544884.5,ENST00000577261.1,ENST00000577417.5,ENST00000577580.1,ENST00000579253.1,ENST00000579924.6,ENST00000580395.1,ENST00000580882.5,ENST00000581064.1,ENST00000581267.1,ENST00000582417.1,ENST00000582901.1,ENST00000583403.5,ENST00000583860.1	-0.196184	-1.29662	0.201842		1.95444	0.0791634	2.21023	0.0515407	1.96154	0.0782358	2.07638	0.0645891		0.000696802	0.707063	0.000463155	0.544471		-0.121769	-1.71316	0.0882727		0.841178	0.0683576			0	-1	0	0		--	--	--
ENSG00000007216.14	9058	SLC13A2	ENST00000314669.9,ENST00000444914.7,ENST00000459818.2,ENST00000541739.6,ENST00000545060.2,ENST00000577903.5,ENST00000579281.5	-0.271192	-1.82595	0.0749729		3.23588	0.00893157	2.76448	0.0199757	2.0677	0.0655362	3.19521	0.00956921		0.689882	0.9834	#DIV/0!	1		-0.122481	-1.72333	0.0864135		1.11343	0.0756197			0	#DIV/0!	0	0		547	--	--
ENSG00000007237.18	8522	0	ENST00000323816.8,ENST00000396115.6,ENST00000432992.6,ENST00000437099.6,ENST00000542249.5,ENST00000578456.1,ENST00000578599.5,ENST00000578655.1,ENST00000579140.5,ENST00000579158.5,ENST00000580043.1,ENST00000580811.5,ENST00000580865.5,ENST00000581112.5,ENST00000581871.5,ENST00000583882.5,ENST00000584146.6,ENST00000584389.5,ENST00000585266.5	0.180417	1.18874	0.241219		-0.672094	0.51675	-0.962781	0.358361	-0.373249	0.716753	0.0118124	0.990808		0.131727	0.75376	0.419062	1.19122		-0.192065	-2.73292	0.00685478		1.0558	0.610504			0	0	-1	0		--	--	--
ENSG00000007255.10	79090	TRAPPC6A	ENST00000006275.8,ENST00000585934.1,ENST00000587818.1,ENST00000588062.5,ENST00000592647.1	0.00755042	0.0489337	0.961204		0.880187	0.399417	0.760547	0.464482	1.90373	0.0860905	2.9393	0.0148032		0.882776	1.01883	0.00263067	0.612969		0.142624	2.0122	0.0455745		0.871844	0.178804			0	-1	0	0		--	--	--
ENSG00000007264.15	4145	MATK	ENST00000310132.11,ENST00000395040.6,ENST00000395045.6,ENST00000585778.5,ENST00000587180.1,ENST00000588983.5,ENST00000590028.5,ENST00000590493.5,ENST00000590821.1,ENST00000590849.1,ENST00000590980.1,ENST00000591059.1,ENST00000592300.1,ENST00000592612.1,ENST00000619596.4	0.0961504	0.626026	0.534685		0.876146	0.401507	2.27567	0.046124	2.21286	0.0513117	0.8018	0.441305		0.00323382	1.45112	0.850886	1.01313		-0.0255691	-0.357169	0.721351		1	#DIV/0!			0	0	0	#DIV/0!		--	--	--
ENSG00000007306.15	1087	CEACAM7	ENST00000006724.7,ENST00000401731.6,ENST00000599715.1,ENST00000602225.1	-0.0901576	-0.586677	0.560561		1.77296	0.10664	1.54115	0.154306	2.26036	0.0473397	0.610844	0.554932		0.874144	0.988623	0.00592167	1.9496		-0.0672349	-0.941014	0.347862		2.8408	0.139789			0	1	0	0		--	--	--
ENSG00000007312.12	974	CD79B	ENST00000006750.7,ENST00000349817.2,ENST00000392795.7,ENST00000558969.1,ENST00000559358.1,ENST00000583260.1	-0.0669494	-0.434857	0.665892		0.809641	0.436988	0.745495	0.473131	0.158554	0.877177	1.06553	0.311688		0.373901	1.01807	#DIV/0!	1		NA	NA	NA		1	#DIV/0!			0	#DIV/0!	0	#DIV/0!		--	--	--
ENSG00000007314.12	6329	SCN4A	ENST00000435607.3,ENST00000581514.1,ENST00000584310.1	0.199649	1.32046	0.193833		-0.577686	0.576252	0.48464	0.638372	0.358696	0.727279	1.54277	0.153916		0.00284311	1.98138	0.373901	1.021		NA	NA	NA		1.03726	0.373901			0	0	0	0		--	--	--
ENSG00000007341.19	54879	ST7L	ENST00000343210.11,ENST00000358039.9,ENST00000360743.8,ENST00000361846.7,ENST00000369664.1,ENST00000369666.5,ENST00000369669.5,ENST00000418497.5,ENST00000459630.5,ENST00000463235.5,ENST00000466360.5,ENST00000467335.5,ENST00000470519.5,ENST00000470683.1,ENST00000473206.5,ENST00000477332.5,ENST00000477682.1,ENST00000479436.5,ENST00000480988.5,ENST00000485753.5,ENST00000490067.5,ENST00000490715.5,EN…	0.244617	1.63497	0.109529		-2.01246	0.0718788	-1.71755	0.116631	-0.989648	0.345687	-1.03768	0.323857		0.597416	1.04983	0.621406	0.965025		-0.0203187	-0.283794	0.776869		0.980876	0.803618			0	0	0	0		--	--	--
ENSG00000007350.17	8277	TKTL1	ENST00000369912.2,ENST00000369915.8,ENST00000426203.5,ENST00000426989.5,ENST00000439635.5,ENST00000463884.1,ENST00000465168.1,ENST00000482044.1	-0.303588	-2.06494	0.0451382		2.93955	0.014797	2.43873	0.0349251	1.87884	0.0896946	3.09123	0.0114201		#DIV/0!	1	#DIV/0!	1		NA	NA	NA		1	#DIV/0!			0	#DIV/0!	0	#DIV/0!		--	--	--
ENSG00000007372.23	5080	PAX6	ENST00000241001.13,ENST00000379107.7,ENST00000379109.7,ENST00000379111.7,ENST00000379115.9,ENST00000379123.10,ENST00000379129.7,ENST00000379132.8,ENST00000419022.6,ENST00000423822.7,ENST00000438681.6,ENST00000455099.6,ENST00000464174.6,ENST00000470027.7,ENST00000471303.6,ENST00000474783.2,ENST00000481563.6,ENST00000494377.7,ENST00000524853.6,ENST00000525535.2,ENST00000527769.5,ENST00000530373.6,E…	0.08681	0.564725	0.575265		-1.32335	0.215177	0.564828	0.584638	-0.367318	0.721036	-0.862897	0.408412		0.00233108	1.37993	0.909874	1.00769		-0.101957	-1.43121	0.153971		0.901321	0.466959			0	0	0	0		--	--	--
ENSG00000007376.8	113000	RPUSD1	ENST00000007264.7,ENST00000561734.5,ENST00000562070.1,ENST00000563560.1,ENST00000565377.1,ENST00000565503.5,ENST00000565809.5,ENST00000567114.5,ENST00000567283.5,ENST00000569601.5	-0.236173	-1.57514	0.122728		2.33729	0.0415313	1.03667	0.324306	2.68959	0.0227156	3.04052	0.0124516		0.000336139	0.404116	0.00439507	0.48049		-0.0382102	-0.533967	0.593973		1.24363	0.203264			0	-1	0	0		--	--	--
ENSG00000007384.15	64285	RHBDF1	ENST00000262316.10,ENST00000417043.5,ENST00000419764.1,ENST00000428730.5,ENST00000448893.1,ENST00000450643.5,ENST00000472390.1,ENST00000482904.1,ENST00000486045.1,ENST00000487201.1,ENST00000493647.1	-0.135294	-0.884941	0.381227		1.11872	0.289414	1.14128	0.280347	0.324296	0.752396	0.877314	0.400902		0.0501068	0.900012	0.729746	0.963288		-0.136199	-1.91981	0.0563419		0.915193	0.545115			0	0	0	0		--	--	--
ENSG00000007392.16	55692	LUC7L	ENST00000293872.12,ENST00000337351.8,ENST00000397780.5,ENST00000397783.5,ENST00000418978.5,ENST00000419516.5,ENST00000426094.5,ENST00000428363.1,ENST00000429378.5,ENST00000430864.5,ENST00000442701.1,ENST00000443357.5,ENST00000464711.5,ENST00000467552.1,ENST00000468732.5,ENST00000469109.1,ENST00000490762.5,ENST00000494366.5,ENST00000494545.1,ENST00000495349.5,ENST00000629543.2	-0.0840958	-0.54694	0.587314		1.52325	0.158674	0.731695	0.48115	2.03465	0.0692643	1.64324	0.131363		0.0070703	0.612123	0.0117645	0.711627		0.0155511	0.217186	0.82829		0.615828	0.0376952			0	0	0	-1		--	--	#N/A
ENSG00000007402.11	9254	CACNA2D2	ENST00000266039.7,ENST00000360963.7,ENST00000423994.6,ENST00000424201.6,ENST00000429770.5,ENST00000479441.1,ENST00000483620.1,ENST00000487413.1	-0.152562	-1.00042	0.322835		1.24527	0.241423	1.55452	0.151113	1.08569	0.303095	0.809998	0.436792		0.0549575	0.653536	0.148781	1.35181		0.0188494	0.263265	0.792625		0.98666	0.428662			0	0	0	0		--	--	--
ENSG00000007516.13	8938	BAIAP3	ENST00000324385.9,ENST00000397488.6,ENST00000421665.6,ENST00000426824.7,ENST00000561602.1,ENST00000561793.1,ENST00000562208.5,ENST00000564213.1,ENST00000565665.5,ENST00000566162.1,ENST00000566389.1,ENST00000567203.1,ENST00000567825.3,ENST00000568198.1,ENST00000568887.5,ENST00000628027.2	-0.129978	-0.849561	0.400386		1.95632	0.0789166	-0.127298	0.901228	2.14668	0.0573851	2.18754	0.0535579		0.0441077	1.56764	0.197784	1.15043		-0.0443336	-0.619694	0.536182		0.764438	0.220069			0	0	0	0		--	--	--
ENSG00000007520.4	115939	TSR3	ENST00000007390.3,ENST00000566296.1	-0.0837975	-0.544987	0.588645		0.636182	0.538945	0.114367	0.91121	0.669714	0.518205	0.455355	0.65858		0.000469535	0.658794	0.00466797	0.487337		0.0296114	0.413682	0.679561		1.02498	0.821076			0	-1	0	0		--	--	--
ENSG00000007541.16	9091	PIGQ	ENST00000026218.9,ENST00000293874.2,ENST00000321878.9,ENST00000409527.6,ENST00000420990.6,ENST00000422307.6,ENST00000439574.1,ENST00000443147.5,ENST00000470411.2,ENST00000476438.1,ENST00000480424.6,ENST00000537901.1,ENST00000540241.1,ENST00000540548.1,ENST00000544860.1,ENST00000634341.1,ENST00000635205.1,ENST00000635909.1,ENST00000635935.1,ENST00000636005.1,ENST00000636657.1,ENST00000637468.1,ENS…	-0.109036	-0.710872	0.481093		1.40968	0.188967	0.200385	0.845196	-0.500808	0.627345	-0.0851498	0.933823		1.47868e-05	0.406774	0.00829559	0.524476		-0.0662128	-0.926645	0.355256		0.838604	0.121525			0	-1	0	0		--	--	--
ENSG00000007545.16	57585	CRAMP1	ENST00000293925.9,ENST00000397412.8,ENST00000415022.1,ENST00000466562.5,ENST00000467286.1,ENST00000468839.1,ENST00000492778.5,ENST00000498594.5,ENST00000674071.1	-0.300647	-2.04293	0.047368		2.10751	0.0612988	0.79548	0.444806	0.971898	0.354023	0.89798	0.390304		---	---	---	---		0.0861729	1.20783	0.228575		0.913007	0.410052			0	0	0	0		--	--	--
ENSG00000007866.21	7005	TEAD3	ENST00000338863.12,ENST00000402886.8,ENST00000639578.2	-0.384792	-2.70176	0.00990611		4.28349	0.00160255	1.50628	0.162913	2.45835	0.0337716	2.6551	0.0241011		0.379071	0.91104	0.459926	0.945808		-0.0716552	-1.00319	0.317013		1.06583	0.649839			1	0	0	0		625	--	--
ENSG00000007908.16	6401	SELE	ENST00000333360.12,ENST00000367774.1,ENST00000367775.5,ENST00000367776.5,ENST00000367777.5,ENST00000461085.1,ENST00000609271.1	-0.245232	-1.63934	0.108612		0.932376	0.373106	0.0601659	0.953209	0.425551	0.679448	-0.397887	0.699075		0.000619529	1.64113	0.00210836	2.26735		NA	NA	NA		0.977149	0.319796			0	1	0	0		--	--	--
ENSG00000007923.16	55735	DNAJC11	ENST00000294401.11,ENST00000377577.10,ENST00000426784.1,ENST00000451196.5,ENST00000460594.5,ENST00000465508.5,ENST00000465911.1,ENST00000469318.5,ENST00000472414.1,ENST00000473993.5,ENST00000485073.5	-0.309282	-2.10772	0.041065		3.73085	0.00390491	2.11843	0.0601826	1.7301	0.114297	2.34982	0.0406528		0.00100312	0.70135	0.0296509	0.747291		0.127698	1.79793	0.0737352		0.896977	0.0898206			0	0	0	0		799	--	--
ENSG00000007933.13	2328	FMO3	ENST00000367755.9,ENST00000472784.5,ENST00000478457.1,ENST00000479749.1,ENST00000530212.5,ENST00000534514.1	-0.0371848	-0.241152	0.810611		0.626458	0.545049	1.4682	0.172788	0.882522	0.398213	0.784403	0.450985		#DIV/0!	1	#DIV/0!	1		-0.202131	-2.8821	0.00439323		0.397401	0.0183391			0	#DIV/0!	-1	-1		--	--	#N/A
ENSG00000007944.15	29116	MYLIP	ENST00000349606.4,ENST00000356840.8	-0.123833	-0.808755	0.423214		1.16922	0.269429	0.459595	0.655637	0.270771	0.792074	0.469185	0.649		0.552348	0.957679	0.121318	1.29423		0.00849178	0.118586	0.905726		1.10487	0.268766			0	0	0	0		--	--	--
ENSG00000007952.18	27035	NOX1	ENST00000217885.5,ENST00000372960.8,ENST00000372964.5,ENST00000372966.8,ENST00000427768.5	-0.108284	-0.705911	0.484141		1.23505	0.245044	1.63375	0.133359	1.4437	0.179412	0.672673	0.516397		0.372333	0.877542	0.373901	1.03928		0.0429187	0.59988	0.549283		1.14066	0.296213			0	0	0	0		--	--	--
ENSG00000007968.7	1870	E2F2	ENST00000361729.3,ENST00000487237.1	-0.200296	-1.32492	0.192362		0.59996	0.561881	-0.155139	0.879798	-0.150776	0.88315	0.105622	0.917971		0.00443436	0.338178	1.59583e-05	0.478715		0.0811209	1.13654	0.257127		1.1146	0.188393			0	-1	0	0		--	--	--
ENSG00000008018.9	5689	PSMB1	ENST00000262193.7,ENST00000462957.1	-0.195038	-1.28874	0.204542		1.51786	0.160008	2.25723	0.0475919	0.351166	0.73275	0.251625	0.806426		0.0170389	0.789838	0.0146927	0.761927		0.140163	1.97678	0.0494763		0.994106	0.941475			0	0	0	0		--	--	--
ENSG00000008056.14	6853	SYN1	ENST00000295987.13,ENST00000340666.5,ENST00000638337.1,ENST00000639776.1,ENST00000640721.1	0.13676	0.894709	0.376041		-0.335439	0.744225	1.52272	0.158804	0.681624	0.510954	-0.777544	0.454839		0.996014	1.00013	0.607722	0.952069		NA	NA	NA		1.00649	0.904939			0	0	0	0		--	--	--
ENSG00000008083.14	3720	JARID2	ENST00000341776.7,ENST00000397311.4,ENST00000474854.1	-0.010104	-0.0654846	0.948099		0.930001	0.374276	-0.841598	0.419684	0.242672	0.813164	0.886069	0.396388		0.0329219	0.813632	9.84354e-06	2.08038		-0.112706	-1.58394	0.114827		1.10278	0.337263			0	1	0	0		--	--	--
ENSG00000008086.13	6792	CDKL5	ENST00000379989.6,ENST00000379996.7,ENST00000463994.4,ENST00000623364.3,ENST00000623535.2,ENST00000623610.1,ENST00000624700.3,ENST00000624953.1,ENST00000635828.1,ENST00000636046.1,ENST00000637881.1,ENST00000673617.1,ENST00000674046.1	0.0452275	0.293408	0.770655		-1.3978	0.192405	-1.67587	0.124699	-1.78144	0.105181	-2.40944	0.0367184		0.242757	1.2054	0.048014	2.22515		-0.133463	-1.88054	0.0615253		1.29203	0.0479309			0	0	0	1		--	--	389
ENSG00000008118.10	57172	CAMK1G	ENST00000009105.5,ENST00000361322.3,ENST00000423146.5,ENST00000494990.1,ENST00000651530.1	-0.0656998	-0.426705	0.671774		0.235334	0.818698	0.0741824	0.942328	-0.238111	0.816603	-0.441277	0.668401		0.100329	1.09462	0.00700944	1.4		-0.19481	-2.77352	0.00608386		1.00767	0.373901			0	1	-1	0		--	--	--
ENSG00000008128.23	728642	CDK11A	ENST00000356200.7,ENST00000356937.7,ENST00000357760.6,ENST00000358779.9,ENST00000378633.5,ENST00000378638.6,ENST00000401096.2,ENST00000404249.8,ENST00000460465.5,ENST00000463652.5,ENST00000464748.1,ENST00000468397.1,ENST00000468800.5,ENST00000474916.1,ENST00000478901.1,ENST00000479362.1,ENST00000487462.1,ENST00000489300.1,ENST00000491311.1,ENST00000492390.5,ENST00000495016.5,ENST00000498810.1,ENS…	-0.0375227	-0.243347	0.808922		1.23392	0.245447	-0.115936	0.909998	1.48033	0.169589	1.21178	0.253452		0.0105924	0.706825	0.848446	1.0155		-0.0720171	-1.00828	0.314568		1.17029	0.0674864			0	0	0	0		--	--	--
ENSG00000008130.15	65220	NADK	ENST00000341426.9,ENST00000341991.7,ENST00000342348.9,ENST00000378625.5,ENST00000460602.5,ENST00000464373.1,ENST00000469045.5,ENST00000477235.5,ENST00000480499.5,ENST00000480542.1,ENST00000489538.1,ENST00000492768.5,ENST00000492845.6,ENST00000497186.5,ENST00000497615.1,ENST00000497747.5,ENST00000498806.1	-0.301317	-2.04794	0.0468522		2.67112	0.0234475	0.976197	0.35199	0.583884	0.572233	1.32999	0.213057		0.260668	0.913384	0.11849	1.17405		0.187724	2.66888	0.00825164		1.16372	0.38946			0	0	1	0		--	--	--
ENSG00000008196.13	7021	TFAP2B	ENST00000344788.7,ENST00000393655.4,ENST00000489228.1	0.103477	0.674229	0.50386		-0.896272	0.391173	-0.456549	0.657751	-0.876993	0.401068	0.402673	0.695662		#DIV/0!	1	#DIV/0!	1		NA	NA	NA		1	#DIV/0!			0	#DIV/0!	0	#DIV/0!		--	--	--
ENSG00000008197.4	83741	TFAP2D	ENST00000008391.3,ENST00000492804.1	0.133536	0.87323	0.387503		-0.358526	0.727403	0.847924	0.416314	0.0762912	0.940692	1.04611	0.320138		#DIV/0!	1	#DIV/0!	1		NA	NA	NA		1	#DIV/0!			0	#DIV/0!	0	#DIV/0!		--	--	--
ENSG00000008226.20	9940	DLEC1	ENST00000308059.11,ENST00000346219.7,ENST00000440294.6,ENST00000447130.1,ENST00000469151.1,ENST00000477260.1,ENST00000478428.1	-0.299691	-2.03579	0.0481115		3.32793	0.00764453	2.95547	0.0143993	2.86561	0.0167945	2.52154	0.0303071		0.00245069	1.32251	0.939277	1.01189		-0.0797742	-1.11755	0.265135		0.465907	0.0213484			0	0	0	-1		498	--	#N/A
ENSG00000008256.16	9265	CYTH3	ENST00000350796.8,ENST00000396741.3,ENST00000461891.5,ENST00000465320.1,ENST00000466543.1,ENST00000478541.1,ENST00000481329.1,ENST00000482460.1,ENST00000488964.5,ENST00000491641.5,ENST00000495176.5	-0.171875	-1.1307	0.264596		0.717384	0.489555	-0.251935	0.806193	0.994765	0.343311	0.458158	0.656633		0.467771	1.0396	1.68061e-05	1.42835		-0.070047	-0.980561	0.328024		1.08432	0.32458			0	1	0	0		--	--	--
ENSG00000008277.14	53616	ADAM22	ENST00000265727.11,ENST00000398201.8,ENST00000398203.7,ENST00000398204.8,ENST00000398209.7,ENST00000412441.5,ENST00000413139.1,ENST00000426930.5,ENST00000439864.5,ENST00000476330.1,ENST00000478920.1	0.0642311	0.417127	0.67871		-0.484407	0.638531	1.04657	0.319935	-0.397591	0.699287	-0.0285721	0.977768		0.608577	1.04612	0.024657	0.513295		-0.0905651	-1.26989	0.205637		0.940594	0.434778			0	0	0	0		--	--	--
ENSG00000008282.8	6856	SYPL1	ENST00000011473.6,ENST00000455385.6,ENST00000460770.1,ENST00000464029.5,ENST00000470347.1,ENST00000483448.1,ENST00000634737.1	-0.121909	-0.795995	0.430511		1.05794	0.314968	1.62536	0.135148	0.977505	0.351374	0.981103	0.349682		0.00417527	1.29168	0.555407	1.10815		-0.0555642	-0.777113	0.438034		1.0679	0.374046			0	0	0	0		--	--	--
ENSG00000008283.16	1534	CYB561	ENST00000360793.8,ENST00000392975.6,ENST00000392976.5,ENST00000448884.6,ENST00000542042.5,ENST00000577368.5,ENST00000577989.5,ENST00000578016.1,ENST00000578072.1,ENST00000580592.1,ENST00000580691.5,ENST00000581163.5,ENST00000581573.5,ENST00000582034.5,ENST00000582143.1,ENST00000582297.5,ENST00000582997.5,ENST00000583478.1,ENST00000584031.5,ENST00000584291.5,ENST00000585153.1	-0.183979	-1.21302	0.231899		1.19336	0.260272	0.0579723	0.954913	0.302491	0.768476	-0.208309	0.839169		0.00143201	0.771321	2.72891e-05	0.46927		0.0584695	0.817881	0.414423		0.808149	0.301487			0	-1	0	0		--	--	--
ENSG00000008294.21	9043	SPAG9	ENST00000262013.12,ENST00000357122.8,ENST00000502329.1,ENST00000505173.5,ENST00000505279.5,ENST00000506483.1,ENST00000506500.1,ENST00000509724.1,ENST00000510283.5,ENST00000510855.1,ENST00000511312.2,ENST00000511795.1,ENST00000511987.5,ENST00000513547.5,ENST00000513746.6,ENST00000513827.5,ENST00000513906.1,ENST00000514205.1,ENST00000514613.5,ENST00000515685.1,ENST00000576492.1,ENST00000618113.4	0.204599	1.35461	0.182784		-2.07712	0.0645084	-1.49023	0.167015	-0.886102	0.396371	-1.24365	0.241993		0.000440492	1.67071	0.0106507	1.69139		-0.203408	-2.90109	0.00414596		1.08722	0.0668374			0	0	-1	0		--	--	--
ENSG00000008300.17	1951	CELSR3	ENST00000164024.5,ENST00000461362.5,ENST00000470999.1,ENST00000498057.1	0.197554	1.30604	0.198648		-1.36712	0.20153	-1.91629	0.0843244	-1.64059	0.131917	-1.11149	0.292367		0.160646	0.914652	0.0382123	1.42584		0.228896	3.28353	0.00121506		1.25312	0.174227			0	0	1	0		--	--	--
ENSG00000008311.15	10157	AASS	ENST00000358954.6,ENST00000393376.5,ENST00000417368.7,ENST00000426162.1,ENST00000431170.5,ENST00000460376.5,ENST00000473553.5	-0.076527	-0.49741	0.621494		1.2052	0.25587	1.02056	0.331518	0.996064	0.34271	1.42085	0.185783		0.241166	1.11243	0.102578	1.32681		-0.322768	-4.76209	3.7307e-06		0.889774	0.189644			0	0	-1	0		--	--	--
ENSG00000008323.15	55200	PLEKHG6	ENST00000011684.11,ENST00000304581.8,ENST00000396988.7,ENST00000449001.6,ENST00000535616.1,ENST00000536531.5,ENST00000538208.1,ENST00000543000.1,ENST00000544743.1	-0.0493546	-0.320245	0.750371		0.24235	0.813407	-0.569905	0.581319	0.927062	0.375727	0.609602	0.555722		0.705783	0.963229	0.0303484	1.3328		-0.191402	-2.72313	0.00705342		1.15334	0.18345			0	0	-1	0		--	--	--
ENSG00000008324.11	51188	SS18L2	ENST00000011691.5,ENST00000447630.5,ENST00000474941.1	-0.0638376	-0.41456	0.680574		0.609483	0.555798	0.196253	0.848343	0.857248	0.411381	0.887521	0.395643		0.780726	1.0243	0.0162282	0.715808		0.165639	2.34542	0.0200106		1.07334	0.596104			0	0	0	0		--	--	--
ENSG00000008382.15	84954	MPND	ENST00000262966.12,ENST00000359935.8,ENST00000594162.1,ENST00000594716.5,ENST00000596722.5,ENST00000597036.5,ENST00000599840.5,ENST00000601877.1	-0.313299	-2.13805	0.0383757		2.08622	0.063531	-0.329448	0.748613	1.61565	0.137244	1.18	0.265307		0.000123037	0.569217	0.000397423	0.367039		-0.089919	-1.26076	0.208903		1.0771	0.685722			0	-1	0	0		--	--	--
ENSG00000008394.13	4257	MGST1	ENST00000010404.6,ENST00000359720.3,ENST00000396207.1,ENST00000396209.5,ENST00000396210.8,ENST00000534835.5,ENST00000535309.5,ENST00000535624.1,ENST00000536371.5,ENST00000537878.5,ENST00000538857.1,ENST00000538885.5,ENST00000539036.5,ENST00000539708.5,ENST00000540056.5,ENST00000540126.5,ENST00000542256.5,ENST00000543076.5,ENST00000624056.1	-0.0801498	-0.521107	0.605029		0.412207	0.688885	1.14038	0.280706	0.679395	0.512306	0.320842	0.754935		0.970244	1.00103	0.0133626	0.729548		-0.0519976	-0.72709	0.468043		1.1414	0.187362			0	0	0	0		--	--	--
ENSG00000008405.12	1407	CRY1	ENST00000008527.10,ENST00000546722.1,ENST00000549356.1,ENST00000550633.1,ENST00000552790.5	0.0226243	0.146659	0.884103		-0.289279	0.778276	-1.14081	0.280532	-1.52168	0.159061	-1.14507	0.278846		0.0337308	1.2436	0.380336	1.10566		-0.0785434	-1.1002	0.272602		1.13887	0.20014			0	0	0	0		--	--	--
ENSG00000008438.5	8993	PGLYRP1	ENST00000008938.5	-0.0501366	-0.325331	0.746545		0.440176	0.669171	0.376421	0.714467	-1.46498	0.173646	0.945786	0.36655		0.373901	1.01807	#DIV/0!	1		NA	NA	NA		1	#DIV/0!			0	#DIV/0!	0	#DIV/0!		--	--	--
ENSG00000008441.16	4784	NFIX	ENST00000358552.7,ENST00000360105.8,ENST00000397661.6,ENST00000585382.5,ENST00000585575.5,ENST00000586797.5,ENST00000586873.1,ENST00000587260.1,ENST00000587760.5,ENST00000588228.5,ENST00000588680.1,ENST00000590027.1,ENST00000591028.1,ENST00000592199.5	-0.227906	-1.51692	0.136779		2.05363	0.067099	0.197241	0.84759	1.01209	0.335357	1.25005	0.239743		0.380231	0.91087	0.0105229	1.44124		-0.0661402	-0.925624	0.355785		1.03622	0.905757			0	0	0	0		--	--	--
ENSG00000008513.16	6482	ST3GAL1	ENST00000399640.3,ENST00000517668.5,ENST00000518298.5,ENST00000519435.5,ENST00000519924.5,ENST00000520020.5,ENST00000521180.5,ENST00000521627.1,ENST00000522204.1,ENST00000522285.1,ENST00000522652.6,ENST00000522873.1,ENST00000523634.1,ENST00000523854.5,ENST00000523855.1,ENST00000648219.1	-0.128976	-0.842899	0.40406		1.29994	0.222786	0.838463	0.421361	0.257929	0.801692	0.0208094	0.983807		0.000167111	1.79369	0.000319297	2.16347		-0.0248325	-0.346874	0.72906		1.02871	0.862144			0	1	0	0		--	--	--
ENSG00000008516.17	64386	MMP25	ENST00000336577.9,ENST00000570755.1,ENST00000575441.1,ENST00000612971.1	-0.18204	-1.1998	0.23694		0.859922	0.409974	-0.0593644	0.953831	0.0507235	0.960545	0.194522	0.849662		0.00641516	1.43664	0.0516655	1.39527		-0.120721	-1.6982	0.0910654		1.00892	0.821335			0	0	0	0		--	--	--
ENSG00000008517.16	9235	IL32	ENST00000008180.13,ENST00000325568.9,ENST00000382213.7,ENST00000396887.7,ENST00000396890.6,ENST00000440815.7,ENST00000444393.7,ENST00000525003.1,ENST00000525228.5,ENST00000525377.6,ENST00000525643.6,ENST00000526464.6,ENST00000528163.6,ENST00000528652.2,ENST00000529550.5,ENST00000529699.5,ENST00000530538.6,ENST00000530890.5,ENST00000531965.5,ENST00000532086.1,ENST00000532247.5,ENST00000533097.6,EN…	-0.361863	-2.51562	0.0157936		3.12565	0.01077	0.889299	0.394732	1.07104	0.309319	1.01228	0.335272		0.000105449	3.04935	0.000440108	2.35858		0.275364	3.99988	8.99173e-05		1.38581	0.532872			0	1	1	0		--	--	--
ENSG00000008710.20	5310	PKD1	ENST00000262304.9,ENST00000415938.7,ENST00000423118.5,ENST00000468674.5,ENST00000469241.2,ENST00000469851.1,ENST00000471603.6,ENST00000472577.1,ENST00000472659.1,ENST00000473780.2,ENST00000474088.1,ENST00000475889.1,ENST00000480227.5,ENST00000483024.1,ENST00000483558.5,ENST00000483731.5,ENST00000483814.1,ENST00000485120.1,ENST00000486339.6,ENST00000487932.5,ENST00000488185.2,ENST00000496574.6,ENS…	0.092932	0.604886	0.548509		0.173049	0.866066	0.00704586	0.994517	0.310166	0.762802	0.241007	0.814419		0.176792	0.919065	0.0913572	1.23601		NA	NA	NA		1.29351	0.168969			0	0	0	0		--	--	--
ENSG00000008735.14	23542	MAPK8IP2	ENST00000008876.7,ENST00000329492.6	-0.00232951	-0.015097	0.988026		0.135898	0.894599	-0.937566	0.370559	-0.730686	0.48174	0.241585	0.813983		0.0639883	0.821298	0.0720118	1.35147		0.0441701	0.617405	0.537688		1.06363	0.0917898			0	0	0	0		--	--	--
ENSG00000008838.20	9862	MED24	ENST00000356271.7,ENST00000394126.5,ENST00000394127.6,ENST00000394128.7,ENST00000422942.6,ENST00000428757.6,ENST00000470126.1,ENST00000479829.5,ENST00000491466.5,ENST00000492176.2,ENST00000495586.1,ENST00000501516.7,ENST00000535071.6,ENST00000535508.6,ENST00000537674.6,ENST00000543759.6,ENST00000577488.5,ENST00000578161.2,ENST00000578901.1,ENST00000579364.1,ENST00000580008.5,ENST00000580302.1,ENS…	-0.334152	-2.29763	0.0266326		4.06463	0.00226964	4.86059	0.000660835	3.50911	0.00564001	2.76064	0.0201078		0.000307667	0.63159	0.356	0.93472		NA	NA	NA		0.929512	0.0167626			0	0	0	-1		348	--	#N/A
ENSG00000008853.16	23221	RHOBTB2	ENST00000251822.6,ENST00000517528.1,ENST00000518534.1,ENST00000519210.1,ENST00000519685.5,ENST00000522948.5,ENST00000523918.1,ENST00000524077.5	-0.242809	-1.62212	0.112261		3.75672	0.00374225	2.75312	0.0203691	3.71755	0.00399135	3.93265	0.00280812		0.00025659	0.549683	0.00460642	0.662992		0.0999147	1.40225	0.16243		1.0943	0.269599			0	-1	0	0		524	--	--
ENSG00000008869.12	54497	HEATR5B	ENST00000233099.6,ENST00000425467.5,ENST00000467978.1,ENST00000471051.1,ENST00000478810.1	-0.0897885	-0.584256	0.562174		1.28167	0.228876	-0.0492133	0.961718	-0.799007	0.44285	-0.201054	0.844687		0.00299065	1.3454	0.230485	1.20181		-0.00380798	-0.053176	0.957646		0.852966	0.0992606			0	0	0	0		--	--	--
ENSG00000008952.17	7095	SEC62	ENST00000337002.9,ENST00000460513.5,ENST00000461933.1,ENST00000469515.6,ENST00000469890.1,ENST00000470355.1,ENST00000480708.5,ENST00000481435.5,ENST00000487736.5,ENST00000497277.1	-0.137611	-0.900387	0.373048		1.42052	0.185876	1.45283	0.176918	0.698711	0.500659	0.250195	0.807501		0.0315397	1.26779	0.717576	1.05194		0.0167247	0.233581	0.815555		1.01437	0.821157			0	0	0	0		--	--	--
ENSG00000008988.9	6224	RPS20	ENST00000009589.7,ENST00000518875.5,ENST00000519369.1,ENST00000519606.5,ENST00000519807.5,ENST00000520490.1,ENST00000520627.1,ENST00000521262.5,ENST00000521289.5,ENST00000523936.5,ENST00000524349.5,ENST00000618656.1	0.06906	0.448631	0.656004		-0.5138	0.618553	1.90426	0.0860162	1.53274	0.156345	0.878867	0.400099		0.0063326	1.34819	0.143178	0.878749		NA	NA	NA		0.896766	0.0761291			0	0	0	0		--	--	--
ENSG00000009307.16	7812	CSDE1	ENST00000261443.9,ENST00000339438.10,ENST00000358528.9,ENST00000369530.5,ENST00000438362.6,ENST00000483030.1,ENST00000483407.1,ENST00000524652.1,ENST00000525132.1,ENST00000525878.5,ENST00000525970.5,ENST00000529046.5,ENST00000530784.1,ENST00000530886.5,ENST00000533818.5,ENST00000534389.2,ENST00000534699.5,ENST00000610726.4	-0.159051	-1.04406	0.30243		0.897312	0.390644	1.14914	0.27724	1.11066	0.292706	1.02878	0.327826		0.000572459	1.32031	0.580803	1.03642		0.05193	0.726143	0.468622		1.07029	0.0929569			0	0	0	0		--	--	--
ENSG00000009335.18	9690	UBE3C	ENST00000348165.10,ENST00000389103.4,ENST00000430750.1,ENST00000469336.1,ENST00000470408.5,ENST00000474153.1,ENST00000494532.1,ENST00000497368.1,ENST00000611269.4	-0.00932125	-0.0604113	0.952115		0.604741	0.558822	1.86028	0.0924727	0.748113	0.471619	0.891519	0.393597		0.0104218	0.854727	0.145446	0.950844		-0.0206015	-0.287745	0.773847		1.03581	0.499751			0	0	0	0		--	--	--
ENSG00000009413.16	5980	REV3L	ENST00000358835.7,ENST00000368802.8,ENST00000413831.1,ENST00000422377.5,ENST00000434009.5,ENST00000435970.5,ENST00000460981.1,ENST00000462119.5,ENST00000467500.1,ENST00000470871.1,ENST00000492520.1,ENST00000494858.1,ENST00000619481.1	0.114276	0.745477	0.460135		-0.864922	0.407352	-0.284788	0.781617	-0.0916552	0.928782	-0.761659	0.463848		0.102024	1.1566	0.0418024	1.42863		-0.0887505	-1.24424	0.214903		1.0557	0.589889			0	0	0	0		--	--	--
ENSG00000009694.13	10178	TENM1	ENST00000371130.7,ENST00000422452.2,ENST00000461429.1	0.0636499	0.413336	0.681463		-0.395905	0.700491	-0.92748	0.375521	-0.0321731	0.974967	0.435728	0.672289		0.528007	1.03281	0.238676	0.932026		0.0296458	0.414162	0.67921		1.02475	0.373901			0	0	0	0		--	--	--
ENSG00000009709.12	5081	PAX7	ENST00000375375.7,ENST00000400661.3,ENST00000420770.7	-0.0298225	-0.193358	0.847611		0.802083	0.441149	1.17477	0.2673	1.14673	0.278191	1.3468	0.207771		0.0685104	0.766171	#DIV/0!	1		-0.0629958	-0.881439	0.379165		0.674095	0.113941			0	#DIV/0!	0	0		--	--	--
ENSG00000009724.17	10747	MASP2	ENST00000400897.8,ENST00000400898.3,ENST00000478645.1,ENST00000480221.1	-0.0313686	-0.203392	0.839811		1.11813	0.289651	2.48937	0.032025	1.07523	0.30753	0.705907	0.496362		0.373901	1.01052	0.373901	1.021		-0.202239	-2.8837	0.00437193		1	#DIV/0!			0	0	-1	#DIV/0!		--	--	--
ENSG00000009765.14	389434	IYD	ENST00000229447.9,ENST00000344419.7,ENST00000367335.7,ENST00000392255.7,ENST00000392256.6,ENST00000422583.2,ENST00000425615.3,ENST00000500320.7,ENST00000546121.1	0.180768	1.19114	0.240289		-0.899839	0.389361	0.185594	0.856473	-1.10123	0.296597	-0.0458765	0.964312		0.187539	0.899662	0.23357	0.877579		-0.242198	-3.48589	0.000605873		0.8891	0.53084			0	0	-1	0		--	--	--
ENSG00000009780.15	199870	FAM76A	ENST00000010299.10,ENST00000234549.11,ENST00000373949.5,ENST00000373954.10,ENST00000419687.6,ENST00000446647.1,ENST00000530324.5	0.0479805	0.311308	0.757107		0.675802	0.51449	0.0657596	0.948865	0.259162	0.800767	1.03595	0.324625		0.0673861	1.32208	0.00154295	1.88677		-0.0350164	-0.489277	0.625196		1.10766	0.581776			0	1	0	0		--	--	--
ENSG00000009790.15	80342	TRAF3IP3	ENST00000367023.5,ENST00000367024.5,ENST00000367025.8,ENST00000367026.7,ENST00000400959.7,ENST00000460314.1,ENST00000467830.1,ENST00000468672.5,ENST00000471368.1,ENST00000474496.5,ENST00000476050.5,ENST00000477431.1,ENST00000478359.5,ENST00000479796.5,ENST00000487271.5,ENST00000488702.1	0.217907	1.44697	0.155328		-3.32946	0.00762482	-3.17491	0.00990469	-1.22793	0.247592	-1.3343	0.211691		#DIV/0!	1	#DIV/0!	1		0.0941657	1.32082	0.188109		1	#DIV/0!			0	#DIV/0!	0	#DIV/0!		1318	--	--
ENSG00000009830.11	29954	POMT2	ENST00000261534.8,ENST00000452340.7,ENST00000553863.5,ENST00000553880.5,ENST00000554564.1,ENST00000554767.5,ENST00000554884.5,ENST00000554948.1,ENST00000555134.1,ENST00000555675.5,ENST00000555710.1,ENST00000555788.5,ENST00000556171.1,ENST00000556326.5,ENST00000556394.1,ENST00000556404.1,ENST00000556446.1,ENST00000556851.1,ENST00000556880.5,ENST00000557289.1,ENST00000557525.1,ENST00000557675.5,ENS…	-0.00245246	-0.0158938	0.987394		-0.581374	0.573858	-0.202033	0.843942	-0.181885	0.859307	-0.601973	0.560592		0.0148933	0.876607	0.00208948	0.501887		-0.175224	-2.48532	0.013785		0.817068	0.0581482			0	-1	0	0		--	--	--
ENSG00000009844.16	51534	VTA1	ENST00000367621.1,ENST00000367630.9,ENST00000452973.6,ENST00000491881.1,ENST00000620996.4	0.105137	0.685163	0.497006		-0.570729	0.580781	-1.44726	0.178434	-0.176726	0.863251	-0.474133	0.645588		0.0459571	0.858786	0.0981245	0.819475		0.255107	3.68427	0.000297061		1.0512	0.650795			0	0	1	0		--	--	--
ENSG00000009950.16	51085	MLXIPL	ENST00000313375.8,ENST00000345114.9,ENST00000354613.5,ENST00000414749.6,ENST00000429400.6,ENST00000434326.5,ENST00000453275.1,ENST00000456640.1,ENST00000467221.1,ENST00000476404.5,ENST00000488212.1	0.00628037	0.0407023	0.967726		0.421174	0.682537	-0.204075	0.842388	0.942068	0.368359	1.90316	0.086172		0.00574736	0.669949	0.642426	1.0853		-0.0844205	-1.18309	0.238213		0.994541	0.373901			0	0	0	0		--	--	--
ENSG00000009954.11	9031	BAZ1B	ENST00000339594.9,ENST00000404251.1,ENST00000466844.1	-0.331583	-2.27777	0.0278937		2.00453	0.072836	1.82318	0.0982648	1.85234	0.0936857	1.75223	0.110283		0.0133432	0.806572	0.69269	1.04166		0.136722	1.92731	0.0553937		1.00521	0.945177			0	0	0	0		--	--	--
ENSG00000010017.13	10048	RANBP9	ENST00000011619.6,ENST00000469916.1	-0.0605265	-0.392977	0.696324		0.45322	0.660066	1.0633	0.312648	0.394643	0.701392	1.38399	0.19647		0.0533173	1.16834	0.687685	1.02668		-0.129238	-1.81998	0.0702953		0.921606	0.10959			0	0	0	0		--	--	--
ENSG00000010030.14	51513	ETV7	ENST00000339796.9,ENST00000340181.9,ENST00000373737.8,ENST00000373738.4,ENST00000538992.3,ENST00000615781.4,ENST00000620358.4,ENST00000627426.2	-0.527314	-4.02201	0.000235203		4.52369	0.00110205	0.20129	0.844507	1.60297	0.140023	1.46579	0.17343		0.0598602	1.10989	0.000179569	17.8557		0.619571	11.0223	2.84444e-22		1.7558	0.211219			1	1	1	0		37	4	--
ENSG00000010072.16	83932	SPRTN	ENST00000008440.9,ENST00000295050.12,ENST00000366644.3,ENST00000391858.8,ENST00000469904.1,ENST00000492437.1	0.119833	0.782245	0.438459		-1.26196	0.235603	-0.494866	0.631386	-0.949045	0.364969	-1.20116	0.257367		0.0461793	0.88867	0.360328	0.896745		-0.0470149	-0.657255	0.511792		1.16355	0.317509			0	0	0	0		--	--	--
ENSG00000010165.20	51603	EEF1AKNMT	ENST00000361735.4,ENST00000362019.7,ENST00000367737.9,ENST00000466643.1,ENST00000476386.1,ENST00000478330.1,ENST00000485629.1	-0.068316	-0.443775	0.659483		1.58715	0.143562	1.52972	0.157082	2.34363	0.0410848	1.9975	0.0736949		---	---	---	---		0.05019	0.70175	0.483672		1.01016	0.891969			0	0	0	0		--	--	--
ENSG00000010219.13	8798	DYRK4	ENST00000010132.6,ENST00000536137.1,ENST00000536157.5,ENST00000536645.1,ENST00000537719.5,ENST00000538520.5,ENST00000539309.5,ENST00000539490.1,ENST00000539701.5,ENST00000540644.1,ENST00000540757.6,ENST00000541024.1,ENST00000542905.1,ENST00000543431.5,ENST00000544050.1,ENST00000544671.1,ENST00000545571.5	-0.241043	-1.60959	0.114978		1.24519	0.24145	0.821061	0.43075	0.56386	0.585272	0.42038	0.683098		0.183373	1.13623	0.343204	0.844122		0.0617502	0.863944	0.38868		0.982473	0.897333			0	0	0	0		--	--	--
ENSG00000010244.18	7756	ZNF207	ENST00000321233.10,ENST00000342555.10,ENST00000394670.8,ENST00000394673.6,ENST00000394679.9,ENST00000577324.1,ENST00000577908.5,ENST00000578918.1,ENST00000579416.1,ENST00000579634.5,ENST00000579810.2,ENST00000580759.5,ENST00000581531.5,ENST00000582165.1,ENST00000582705.1,ENST00000584416.1,ENST00000584696.1	0.11179	0.729055	0.470014		-0.342963	0.738727	0.778757	0.454156	0.111917	0.913104	-0.395814	0.700556		0.000648288	0.718645	0.724581	0.973569		0.134186	1.89091	0.0601187		0.936393	0.355353			0	0	0	0		--	--	--
ENSG00000010256.11	7384	UQCRC1	ENST00000203407.6,ENST00000412343.5,ENST00000415995.5,ENST00000460105.1,ENST00000463708.1,ENST00000467690.5,ENST00000471189.5,ENST00000472438.5,ENST00000480561.5,ENST00000493806.1	-0.152018	-0.996776	0.324582		1.50351	0.163615	2.96329	0.014208	1.79367	0.10311	1.79377	0.103093		0.00155591	0.736908	0.00130521	0.593005		0.0892064	1.25069	0.212548		0.945061	0.580271			0	-1	0	0		--	--	--
ENSG00000010270.13	83930	STARD3NL	ENST00000009041.11,ENST00000396013.5,ENST00000429075.1,ENST00000434197.5,ENST00000440144.5,ENST00000453225.5,ENST00000471550.1	0.0629547	0.408804	0.68476		0.998324	0.341666	1.26496	0.234568	2.14541	0.0575081	2.23311	0.0495804		0.00313541	1.19601	0.0252814	1.22218		-0.00654003	-0.0913285	0.927325		1.15736	0.245931			0	0	0	0		--	--	--
ENSG00000010278.14	928	CD9	ENST00000009180.10,ENST00000382515.7,ENST00000382518.6,ENST00000382519.9,ENST00000481267.6,ENST00000536586.6,ENST00000538418.1,ENST00000538834.6,ENST00000540891.1,ENST00000543916.5,ENST00000546073.6,ENST00000610354.4,ENST00000642746.1,ENST00000645368.1,ENST00000645565.1,ENST00000646407.1	-0.227736	-1.51573	0.13708		1.65345	0.129244	3.66505	0.00435261	1.66945	0.125986	1.9571	0.0788148		0.00610535	1.31363	0.888116	0.993745		-0.205351	-2.93002	0.00379378		1.11991	0.413423			0	0	-1	0		1051	--	--
ENSG00000010282.15	57467	HHATL	ENST00000310417.9,ENST00000416756.5,ENST00000417472.5,ENST00000426666.5,ENST00000441594.6,ENST00000442469.1,ENST00000455195.5,ENST00000457462.5,ENST00000466007.1,ENST00000480939.1,ENST00000490003.5,ENST00000497000.1	-0.197225	-1.30378	0.199411		1.00851	0.336989	-0.128101	0.900609	0.697866	0.501165	0.653407	0.528231		#DIV/0!	1	#DIV/0!	1		0.0141095	0.197047	0.843996		0.606547	0.00155794			0	#DIV/0!	0	-1		--	--	#N/A
ENSG00000010292.13	9918	NCAPD2	ENST00000315579.10,ENST00000382457.8,ENST00000535804.1,ENST00000536090.1,ENST00000536538.1,ENST00000538600.1,ENST00000539084.5,ENST00000539714.5,ENST00000539885.1,ENST00000541399.1,ENST00000542472.1,ENST00000542492.1,ENST00000545732.1	-0.103462	-0.674128	0.503924		0.714531	0.491242	0.33384	0.745395	0.515355	0.617505	0.634582	0.539947		3.28303e-05	0.481077	6.69745e-06	0.414362		-0.0811533	-1.13699	0.256936		0.903839	0.514221			0	-1	0	0		--	--	--
ENSG00000010295.19	25900	IFFO1	ENST00000336604.8,ENST00000356896.8,ENST00000396830.2,ENST00000396840.6,ENST00000436152.6,ENST00000465801.5,ENST00000471408.5,ENST00000472558.6,ENST00000487279.6,ENST00000488007.5,ENST00000615885.4,ENST00000619571.4	-0.266601	-1.79265	0.080233		3.12032	0.0108681	1.91961	0.0838636	1.55113	0.151915	1.68949	0.122008		0.0138654	1.90579	0.424286	0.926213		0.16771	2.37559	0.0184904		1.05179	0.568284			0	0	0	0		--	--	--
ENSG00000010310.9	2696	GIPR	ENST00000263281.7,ENST00000304207.12,ENST00000585889.1,ENST00000588816.1,ENST00000590918.6,ENST00000591224.1,ENST00000591322.1,ENST00000593127.1,ENST00000652180.1	-0.0470463	-0.305233	0.761697		0.788673	0.448596	0.135584	0.89484	-0.212581	0.835925	0.285253	0.781271		0.0520879	1.90935	0.128769	1.2657		-0.190678	-2.71244	0.00727627		0.770977	0.253084			0	0	-1	0		--	--	--
ENSG00000010318.21	51533	PHF7	ENST00000327906.8,ENST00000347025.6,ENST00000459935.1,ENST00000461861.5,ENST00000465863.1,ENST00000472337.5,ENST00000473145.5,ENST00000482327.5,ENST00000498509.2,ENST00000614886.4,ENST00000615126.1	0.0561939	0.364754	0.717125		-1.42939	0.183379	-2.44966	0.034278	-2.27661	0.0460506	-1.20539	0.255802		0.376184	0.905177	0.0294272	0.642351		-0.11857	-1.6675	0.0970198		0.86119	0.1084			0	0	0	0		--	--	--
ENSG00000010319.7	56920	SEMA3G	ENST00000231721.7,ENST00000465657.1,ENST00000475739.1	-0.00491792	-0.0318722	0.974725		0.197417	0.847457	-0.15074	0.883178	0.632519	0.541239	1.04128	0.322266		0.041346	0.741284	0.0630365	0.665714		NA	NA	NA		1.08807	0.502998			0	0	0	0		--	--	--
ENSG00000010322.16	11188	NISCH	ENST00000345716.9,ENST00000420808.2,ENST00000460759.1,ENST00000464280.5,ENST00000467594.1,ENST00000474188.1,ENST00000479054.5,ENST00000481211.1,ENST00000485765.5,ENST00000488157.5,ENST00000488243.1,ENST00000488380.5,ENST00000489895.5,ENST00000490425.1	-0.125268	-0.818278	0.417817		1.37215	0.200009	0.446523	0.664734	1.40327	0.190816	0.656692	0.526202		0.00616187	0.804837	0.604915	0.960741		-0.0991964	-1.39207	0.165487		0.806051	0.0796658			0	0	0	0		--	--	--
ENSG00000010327.10	23166	STAB1	ENST00000321725.10,ENST00000461325.1,ENST00000462681.1,ENST00000462741.5,ENST00000469989.1,ENST00000479355.1,ENST00000481607.1,ENST00000481626.5,ENST00000484850.1	-0.161026	-1.05737	0.296388		2.32397	0.0424846	2.67558	0.0232687	1.92616	0.0829602	1.14687	0.278135		0.116563	0.96389	0.983133	0.998273		0.131801	1.8567	0.0648622		0.995075	0.373901			0	0	0	0		--	--	--
ENSG00000010361.14	80199	FUZ	ENST00000313777.9,ENST00000377092.8,ENST00000525130.5,ENST00000525370.5,ENST00000525800.5,ENST00000526435.1,ENST00000526575.1,ENST00000527111.2,ENST00000527585.5,ENST00000527973.1,ENST00000528043.5,ENST00000528094.5,ENST00000529302.1,ENST00000529634.2,ENST00000531017.5,ENST00000533418.5,ENST00000534008.5,ENST00000534138.1	-0.167653	-1.10211	0.276688		1.72001	0.11617	0.17894	0.861558	1.26098	0.235939	0.65312	0.528409		0.353787	0.912199	0.0405444	0.623336		0.00592307	0.0827127	0.934165		1.1393	0.241392			0	0	0	0		--	--	--
ENSG00000010379.16	6540	SLC6A13	ENST00000343164.9,ENST00000436453.1,ENST00000445055.6,ENST00000534887.1,ENST00000536842.5,ENST00000539260.1,ENST00000539668.1,ENST00000542272.5,ENST00000542379.1,ENST00000542947.1,ENST00000543722.1,ENST00000546319.5	0.305751	2.08116	0.0435538		-1.61559	0.137255	-0.269897	0.792727	-0.892976	0.392852	-0.610478	0.555165		0.231125	0.934025	0.0714915	1.44844		0.0847491	1.18773	0.236384		1.13912	0.194119			0	0	0	0		--	--	--
ENSG00000010404.18	3423	IDS	ENST00000340855.11,ENST00000370441.8,ENST00000428056.6,ENST00000464251.5,ENST00000466019.1,ENST00000466323.5,ENST00000490775.5,ENST00000521702.1	-0.113478	-0.740203	0.463295		1.08899	0.301705	-0.3355	0.74418	-0.395842	0.700536	-0.534928	0.60439		0.00443104	1.28263	0.434154	1.05632		-0.289029	-4.21601	3.80261e-05		0.990555	0.918254			0	0	-1	0		--	--	--
ENSG00000010438.16	5646	PRSS3	ENST00000342836.8,ENST00000361005.9,ENST00000379405.3,ENST00000429677.7,ENST00000457896.5,ENST00000468152.2,ENST00000477653.2,ENST00000495682.1	0.0411082	0.266637	0.791053		0.623779	0.546737	1.5024	0.163897	0.00225378	0.998246	0.63696	0.538458		0.343116	1.21313	0.00490943	0.592903		NA	NA	NA		2.97326	0.128033			0	-1	0	0		--	--	--
ENSG00000010539.11	7752	ZNF200	ENST00000396868.7,ENST00000396870.8,ENST00000396871.8,ENST00000414144.6,ENST00000431561.7,ENST00000575285.1,ENST00000575617.1,ENST00000575630.1,ENST00000575948.1,ENST00000577015.1	-0.147628	-0.967335	0.338914		0.795176	0.444975	0.616351	0.551435	1.21106	0.253716	0.304456	0.767022		0.900371	0.984433	0.00419178	1.57435		-0.0337969	-0.472217	0.6373		1.09412	0.350157			0	1	0	0		--	--	--
ENSG00000010610.10	920	CD4	ENST00000011653.9,ENST00000437800.6,ENST00000535466.5,ENST00000535707.5,ENST00000536563.1,ENST00000536590.1,ENST00000536610.5,ENST00000538827.5,ENST00000539492.1,ENST00000541982.5,ENST00000543755.1,ENST00000544344.5	0.126094	0.823755	0.414732		-0.529245	0.608183	0.0891639	0.930712	-0.141877	0.889995	0.469756	0.648605		0.373901	0.982384	#DIV/0!	1		0.297771	4.35574	2.1413e-05		1.17609	0.210686			0	#DIV/0!	1	0		--	--	--
ENSG00000010626.15	10233	LRRC23	ENST00000007969.12,ENST00000323702.9,ENST00000415834.5,ENST00000428946.5,ENST00000429740.1,ENST00000431207.5,ENST00000433346.5,ENST00000436789.5,ENST00000443597.7,ENST00000449039.5,ENST00000451681.5,ENST00000457146.5,ENST00000472633.1,ENST00000486401.1,ENST00000622489.4	-0.094115	-0.612654	0.543408		0.928538	0.374998	0.316254	0.758312	0.510579	0.620727	0.437606	0.670972		0.0203856	1.16772	0.418358	0.926738		0.0206365	0.288235	0.773473		0.620649	0.0542083			0	0	0	0		--	--	--
ENSG00000010671.15	695	BTK	ENST00000308731.7,ENST00000372880.5,ENST00000464006.1,ENST00000464567.1,ENST00000470069.1,ENST00000470329.1,ENST00000478995.1,ENST00000488970.1,ENST00000618050.4,ENST00000621635.4	-0.224486	-1.49294	0.142927		1.74154	0.112206	2.33647	0.0415889	0.863074	0.408319	1.01461	0.334213		0.865449	0.990675	0.373901	1.02166		0.107031	1.50324	0.134396		1.11726	0.332301			0	0	0	0		--	--	--
ENSG00000010704.18	3077	HFE	ENST00000309234.10,ENST00000317896.11,ENST00000336625.12,ENST00000349999.8,ENST00000352392.8,ENST00000353147.9,ENST00000357618.9,ENST00000397022.7,ENST00000461397.5,ENST00000470149.5,ENST00000483782.1,ENST00000485729.1,ENST00000486147.1,ENST00000488199.5	0.161584	1.06113	0.294695		-2.03976	0.0686749	-2.59257	0.0268313	-0.92679	0.375862	-0.945697	0.366593		0.00176347	0.658797	0.0910397	0.770972		0.00765587	0.106912	0.914969		1.10976	0.702295			0	0	0	0		--	--	--
ENSG00000010803.16	22955	SCMH1	ENST00000326197.11,ENST00000337495.9,ENST00000361191.9,ENST00000361705.7,ENST00000372595.5,ENST00000372596.5,ENST00000372597.5,ENST00000397171.6,ENST00000397174.6,ENST00000402904.6,ENST00000456518.3,ENST00000460215.5,ENST00000472037.5,ENST00000482530.1,ENST00000488592.1,ENST00000489421.1,ENST00000498793.5	-0.178317	-1.17445	0.246832		1.46019	0.174931	1.46887	0.172609	1.45735	0.175694	1.93165	0.0822103		0.000198151	1.46717	0.821505	0.988243		-0.0498178	-0.696533	0.486924		0.780502	0.0299893			0	0	0	-1		--	--	#N/A
ENSG00000010810.17	2534	FYN	ENST00000229471.8,ENST00000354650.7,ENST00000368667.6,ENST00000368678.8,ENST00000368682.7,ENST00000462598.7,ENST00000462856.6,ENST00000467899.5,ENST00000467921.6,ENST00000471959.2,ENST00000476769.6,ENST00000484067.6,ENST00000487824.2,ENST00000491885.6,ENST00000495927.5,ENST00000495935.1,ENST00000496864.6,ENST00000517419.5,ENST00000518295.5,ENST00000518630.5,ENST00000520518.5,ENST00000521062.5,ENS…	-0.0469749	-0.304769	0.762047		-0.119029	0.907609	0.231758	0.821399	0.38104	0.711144	0.22948	0.823122		2.8437e-05	3.88026	0.966412	0.997399		0.277751	4.03744	7.76165e-05		1.05965	0.761175			0	0	1	0		--	--	--
ENSG00000010818.10	3097	HIVEP2	ENST00000012134.7,ENST00000367603.8,ENST00000367604.6,ENST00000421237.1,ENST00000474532.1	-0.43558	-3.13601	0.00312403		2.55503	0.0286161	0.791756	0.446877	0.455024	0.658811	1.0447	0.320757		0.193359	1.19202	0.000404323	5.96691		0.156598	2.21409	0.0279813		1.74648	0.0538127			1	1	0	0		--	--	--
ENSG00000010932.17	2326	FMO1	ENST00000354841.4,ENST00000367750.7,ENST00000402921.6,ENST00000459868.1,ENST00000469112.5,ENST00000469711.1,ENST00000472893.1,ENST00000617670.6	0.0213734	0.138547	0.89047		0.709497	0.494226	1.00012	0.340838	2.55899	0.0284224	1.71749	0.116643		0.373901	1.03552	#DIV/0!	1		-0.110483	-1.55231	0.122209		1.2923	0.403338			0	#DIV/0!	0	0		--	--	--
ENSG00000011007.12	6924	ELOA	ENST00000418390.6,ENST00000487554.1,ENST00000609199.1,ENST00000613537.4	-0.0946682	-0.616288	0.54103		1.12873	0.285363	1.09258	0.300199	1.4485	0.178096	1.03595	0.324628		---	---	---	---		0.184603	2.62291	0.0094072		1.05483	0.535082			0	0	1	0		--	--	--
ENSG00000011009.11	11313	LYPLA2	ENST00000374501.1,ENST00000374502.7,ENST00000374503.7,ENST00000374505.6,ENST00000374514.8,ENST00000420982.5,ENST00000421070.1,ENST00000472213.1,ENST00000492577.1,ENST00000495365.5	-0.163233	-1.07225	0.289729		2.13381	0.0586438	-0.0471791	0.963299	0.66586	0.520564	0.02115	0.983542		2.64284e-06	0.552091	0.00512275	0.614331		-0.055939	-0.78237	0.434946		1.15068	0.318617			0	-1	0	0		--	--	--
ENSG00000011021.23	1185	CLCN6	ENST00000312413.10,ENST00000346436.11,ENST00000376490.7,ENST00000376491.7,ENST00000376492.3,ENST00000376496.4,ENST00000376497.7,ENST00000400892.3,ENST00000446542.5,ENST00000494028.1	-0.349147	-2.41469	0.0201823		4.31414	0.00152712	2.23574	0.0493599	2.96319	0.0142103	3.74823	0.00379482		0.0949965	1.15033	0.269198	0.86116		-0.0708178	-0.991406	0.322716		0.743012	0.210026			0	0	0	0		479	--	--
ENSG00000011028.14	9902	0	ENST00000303375.10,ENST00000446119.2,ENST00000579432.1,ENST00000580916.1,ENST00000583597.5,ENST00000584265.1,ENST00000584682.1	-0.291493	-1.97486	0.0548823		2.6554	0.0240887	1.03686	0.324223	5.02331	0.000519203	3.75408	0.00375852		0.050921	0.907119	0.076659	0.836964		-0.000259554	-0.00362448	0.997112		1.11486	0.457864			0	0	0	0		694	--	--
ENSG00000011052.21	654364	NME1-NME2	ENST00000376392.10,ENST00000393193.6,ENST00000555572.1	-0.23325	-1.55451	0.127567		1.47384	0.171293	0.92588	0.376312	1.01204	0.335379	1.03472	0.325175		---	---	---	---		0.0179434	0.250606	0.802382		1.02285	0.945828			0	0	0	0		--	--	--
ENSG00000011083.9	6534	SLC6A7	ENST00000230671.7,ENST00000513403.1,ENST00000524041.1	0.011491	0.0744749	0.940986		-0.147828	0.885417	0.347137	0.735683	-0.269111	0.793315	-0.0964034	0.925105		#DIV/0!	1	0.0585847	1.45845		NA	NA	NA		1	#DIV/0!			0	0	0	#DIV/0!		--	--	--
ENSG00000011105.14	10867	TSPAN9	ENST00000011898.10,ENST00000407263.2,ENST00000431374.6,ENST00000444315.6,ENST00000492305.1,ENST00000537971.5,ENST00000539631.1,ENST00000640568.1,ENST00000649909.1	-0.148968	-0.976319	0.334497		1.24442	0.241721	1.53334	0.156199	1.74568	0.111456	1.56662	0.148274		0.25548	1.0728	0.063718	0.895777		-0.117447	-1.65149	0.100249		0.843121	0.431914			0	0	0	0		--	--	--
ENSG00000011114.15	55727	BTBD7	ENST00000298896.7,ENST00000334746.10,ENST00000355125.3,ENST00000553975.1,ENST00000554565.5,ENST00000554644.1,ENST00000554968.1,ENST00000555525.1	-0.137933	-0.902532	0.371921		0.0890442	0.930805	-0.53844	0.602052	-0.251604	0.806442	-0.458055	0.656705		0.929388	1.00483	0.0235004	1.73715		-0.112459	-1.58043	0.115628		0.919701	0.0447354			0	0	0	-1		--	--	#N/A
ENSG00000011132.12	9546	0	ENST00000316757.4,ENST00000586991.1,ENST00000588984.5,ENST00000589934.1,ENST00000590064.1,ENST00000590238.1,ENST00000591678.1,ENST00000592826.1	0.140985	0.922906	0.361328		-0.712508	0.49244	-0.358448	0.72746	-0.285047	0.781424	-0.348587	0.734627		0.000164312	0.738712	0.258124	0.830674		0.0567902	0.794314	0.427978		1.05136	0.722114			0	0	0	0		--	--	--
ENSG00000011143.17	54903	MKS1	ENST00000313863.10,ENST00000393119.7,ENST00000393120.6,ENST00000537529.6,ENST00000577315.5,ENST00000577824.5,ENST00000578789.1,ENST00000579358.1,ENST00000580127.5,ENST00000581180.1,ENST00000581761.5,ENST00000583577.1,ENST00000585134.1	-0.21018	-1.39324	0.170877		1.35063	0.206585	-0.0231559	0.981981	-0.727591	0.483551	-0.0731159	0.943156		0.185305	0.912196	0.00773771	0.797153		0.096844	1.35874	0.175799		0.735268	0.0179064			0	-1	0	-1		--	--	#N/A
ENSG00000011198.10	51099	ABHD5	ENST00000013894.3,ENST00000413300.2,ENST00000454293.2,ENST00000456453.5,ENST00000458276.7,ENST00000463153.2,ENST00000486764.1,ENST00000642351.1,ENST00000643140.1,ENST00000643477.1,ENST00000643500.1,ENST00000643520.1,ENST00000644371.2,ENST00000646378.1,ENST00000646799.1,ENST00000649763.1	0.100545	0.654926	0.516086		-1.36586	0.201913	-0.921274	0.378597	-0.645228	0.533302	-0.732901	0.480446		0.270418	1.02949	0.0389879	0.701115		-0.209279	-2.98861	0.00316298		1.53377	0.0225282			0	0	-1	1		--	--	390
ENSG00000011201.12	3730	ANOS1	ENST00000262648.8,ENST00000481896.1,ENST00000488294.1	-0.141017	-0.923121	0.361217		1.90658	0.0856868	0.914115	0.382169	1.98596	0.0751237	1.80529	0.101177		---	---	---	---		-0.136097	-1.91834	0.0565282		0.840487	0.215306			0	0	0	0		--	--	--
ENSG00000011243.18	26993	AKAP8L	ENST00000397410.10,ENST00000593845.5,ENST00000594594.6,ENST00000594893.5,ENST00000595067.1,ENST00000595087.5,ENST00000595136.5,ENST00000595465.6,ENST00000595879.5,ENST00000596195.5,ENST00000596213.5,ENST00000596750.2,ENST00000597994.5,ENST00000598292.1,ENST00000599137.5,ENST00000599488.5,ENST00000600065.5,ENST00000600247.5,ENST00000601147.2,ENST00000609519.5	-0.28494	-1.92648	0.0608292		2.40371	0.0370797	1.59349	0.142136	0.792408	0.446514	1.6199	0.136322		0.205841	0.925153	0.00643931	1.36064		-0.0349711	-0.488644	0.625643		0.979645	0.874143			0	1	0	0		--	--	--
ENSG00000011258.16	54799	MBTD1	ENST00000376381.3,ENST00000405860.7,ENST00000415868.5,ENST00000586178.6,ENST00000586898.1,ENST00000591270.1,ENST00000593259.1	0.163022	1.07083	0.290361		-2.20026	0.0524181	-1.40965	0.188976	-0.893421	0.392625	-0.300361	0.770053		0.009117	1.47687	0.553167	1.16432		-0.101468	-1.42427	0.155966		0.936043	0.141963			0	0	0	0		--	--	--
ENSG00000011260.14	51096	UTP18	ENST00000225298.12,ENST00000508506.3,ENST00000579261.6,ENST00000582150.1,ENST00000582832.1,ENST00000583205.5,ENST00000583725.5	-0.189576	-1.25129	0.217755		2.74176	0.02077	2.74841	0.0205341	1.90732	0.0855827	2.12076	0.0599471		0.241772	1.08709	0.0866699	0.860954		0.108789	1.52823	0.128075		0.946888	0.528628			0	0	0	0		--	--	--
ENSG00000011275.18	54476	RNF216	ENST00000389900.8,ENST00000389902.7,ENST00000411812.1,ENST00000416985.5,ENST00000425013.6,ENST00000469375.1,ENST00000476345.1,ENST00000479541.1,ENST00000484458.2	-0.0373477	-0.24221	0.809797		0.816881	0.433027	0.65957	0.524428	0.800447	0.442053	1.00089	0.340482		0.356096	1.05113	0.0032884	1.3275		-0.00107579	-0.0150226	0.988029		0.909386	0.0749854			0	1	0	0		--	--	--
ENSG00000011295.16	54902	TTC19	ENST00000261647.10,ENST00000465567.1,ENST00000466729.5,ENST00000470399.1,ENST00000470649.1,ENST00000475723.5,ENST00000481107.1,ENST00000497842.6,ENST00000578103.1,ENST00000583704.1	0.0496403	0.322103	0.748972		-0.0702689	0.945365	0.749854	0.470616	0.710824	0.493438	1.25513	0.23797		0.000411191	1.40627	0.0135298	0.782952		-0.27206	-3.94802	0.000109983		0.952844	0.369851			0	0	-1	0		--	--	--
ENSG00000011304.20	5725	PTBP1	ENST00000349038.8,ENST00000350092.8,ENST00000356948.11,ENST00000394601.8,ENST00000585535.2,ENST00000585856.2,ENST00000585932.5,ENST00000585956.5,ENST00000586481.5,ENST00000586944.5,ENST00000587094.2,ENST00000587136.1,ENST00000587191.3,ENST00000589575.5,ENST00000589883.1,ENST00000590887.5,ENST00000592113.5,ENST00000592804.1,ENST00000621737.4,ENST00000627714.2,ENST00000635647.1	-0.133635	-0.873892	0.387147		0.498782	0.628721	0.190788	0.852509	-0.00465767	0.996375	-0.45911	0.655973		5.09577e-05	0.582126	0.00442371	0.718908		NA	NA	NA		0.825476	0.111668			0	-1	0	0		--	--	--
ENSG00000011332.19	8193	DPF1	ENST00000355526.8,ENST00000412732.5,ENST00000414789.5,ENST00000416611.5,ENST00000418517.5,ENST00000420980.6,ENST00000438060.5,ENST00000438365.5,ENST00000456296.5,ENST00000471976.5,ENST00000472656.5,ENST00000473716.5,ENST00000475938.1,ENST00000488378.1,ENST00000494031.5,ENST00000586624.1,ENST00000614244.4	-0.344096	-2.37503	0.02219		4.3943	0.001347	2.17647	0.05457	1.36266	0.202887	1.81307	0.0999014		0.000203273	0.467978	0.0960445	0.773392		-0.0225674	-0.315218	0.752934		1.03536	0.800565			0	0	0	0		796	--	--
ENSG00000011347.10	9066	SYT7	ENST00000263846.8,ENST00000535826.5,ENST00000539008.6,ENST00000539246.5,ENST00000539468.5,ENST00000540677.5,ENST00000540831.1,ENST00000542670.5,ENST00000542836.5,ENST00000545053.1	-0.269365	-1.81269	0.0770322		2.08597	0.0635581	0.475566	0.644602	1.86478	0.0917919	2.16453	0.0556821		0.00378308	1.24451	0.0258154	1.58124		-0.113777	-1.59919	0.111398		1.1965	0.0357596			0	0	0	1		--	--	268
ENSG00000011376.12	23395	LARS2	ENST00000265537.8,ENST00000414984.5,ENST00000430399.1,ENST00000431023.6,ENST00000467936.5,ENST00000474585.1,ENST00000485461.1,ENST00000642274.1,ENST00000645846.2,ENST00000650792.2,ENST00000651549.1,ENST00000652135.1	-0.227738	-1.51574	0.137076		1.1426	0.279822	0.412441	0.688719	0.628763	0.543598	0.30869	0.763893		0.00651743	0.715099	0.426509	0.962226		0.0203099	0.283671	0.776963		1.00329	0.967124			0	0	0	0		--	--	--
ENSG00000011405.13	5286	PIK3C2A	ENST00000265970.11,ENST00000503729.2,ENST00000531428.1,ENST00000532035.1,ENST00000533645.1	-0.0470357	-0.305164	0.761749		1.29807	0.223404	0.679933	0.51198	1.20229	0.256946	2.04619	0.0679407		0.0866536	1.28853	0.46945	1.22894		-0.110765	-1.55632	0.121252		1.05629	0.505588			0	0	0	0		--	--	--
ENSG00000011422.12	5329	PLAUR	ENST00000221264.8,ENST00000339082.7,ENST00000340093.8,ENST00000593396.1,ENST00000593447.5,ENST00000593714.5,ENST00000593939.5,ENST00000594364.1,ENST00000595038.5,ENST00000597107.1,ENST00000598875.1,ENST00000599546.1,ENST00000599892.5,ENST00000601723.5,ENST00000601876.1,ENST00000602141.5	-0.119244	-0.778342	0.440731		-0.415334	0.686669	-0.269545	0.79299	-0.614193	0.552804	-1.11136	0.29242		0.00113366	2.33479	0.000140771	3.93569		-0.0809289	-1.13383	0.258258		2.44877	0.00196148			0	1	0	1		--	--	136
ENSG00000011426.11	54443	ANLN	ENST00000265748.7,ENST00000396068.6,ENST00000418118.1,ENST00000424865.1,ENST00000428612.5,ENST00000429082.1,ENST00000441696.5,ENST00000446635.5,ENST00000452877.5,ENST00000457743.1,ENST00000460598.1,ENST00000491782.1,ENST00000495714.1	-0.133283	-0.871547	0.38841		0.180024	0.86073	0.515148	0.617644	-1.05657	0.315564	-0.128567	0.90025		0.00155608	0.545601	0.0300533	0.610275		0.0250342	0.349693	0.726946		0.991633	0.967777			0	0	0	0		--	--	--
ENSG00000011451.20	58525	WIZ	ENST00000263381.12,ENST00000389282.8,ENST00000545156.5,ENST00000595214.2,ENST00000596159.1,ENST00000599686.4,ENST00000599910.6,ENST00000600632.1,ENST00000643092.1,ENST00000648664.1,ENST00000673675.1,ENST00000674001.1,ENST00000674089.1	-0.185639	-1.22436	0.227641		1.65704	0.128507	0.482062	0.640139	0.610674	0.55504	0.965582	0.357024		0.00116091	0.689415	0.663492	1.01895		0.0881199	1.23533	0.218193		0.994557	0.930855			0	0	0	0		--	--	--
ENSG00000011454.17	2844	RABGAP1	ENST00000317419.7,ENST00000373647.9,ENST00000402311.5,ENST00000426918.2,ENST00000456584.5,ENST00000459903.5,ENST00000468760.1,ENST00000474707.1,ENST00000475607.1,ENST00000480054.1,ENST00000485090.1,ENST00000493854.5,ENST00000616002.1	-0.0755032	-0.490717	0.626181		-1.58472	0.144113	-2.05645	0.0667834	-1.69577	0.120786	-1.83884	0.0957802		#DIV/0!	1	#DIV/0!	1		NA	NA	NA		0.938556	0.439024			0	#DIV/0!	0	0		--	--	--
ENSG00000011465.17	1634	DCN	ENST00000052754.10,ENST00000393155.5,ENST00000420120.6,ENST00000425043.5,ENST00000441303.6,ENST00000456569.2,ENST00000546370.5,ENST00000546391.5,ENST00000546745.5,ENST00000547568.6,ENST00000547937.5,ENST00000548218.1,ENST00000548768.1,ENST00000549513.5,ENST00000550099.5,ENST00000550563.5,ENST00000550758.1,ENST00000551354.1,ENST00000552145.5,ENST00000552962.5	-0.0483418	-0.313657	0.755334		0.0322184	0.974932	0.0429508	0.966586	0.360391	0.726051	-0.16661	0.870998		0.118067	1.03927	#DIV/0!	1		-0.0871552	-1.2217	0.223294		0.975012	0.525434			0	#DIV/0!	0	0		--	--	--
ENSG00000011478.12	54814	QPCTL	ENST00000012049.10,ENST00000366382.8,ENST00000591606.1,ENST00000592769.1	0.024	0.155583	0.877107		-1.33344	0.211964	-3.05446	0.0121589	-2.01411	0.0716816	-1.20845	0.254675		0.00145008	0.646966	0.00237938	0.395392		-0.20865	-2.97921	0.00325721		1.26694	0.29779			0	-1	-1	0		--	--	--
ENSG00000011485.15	5536	PPP5C	ENST00000012443.9,ENST00000391919.1,ENST00000467502.6,ENST00000467902.2,ENST00000478046.5,ENST00000486994.5,ENST00000487483.6,ENST00000491003.5,ENST00000492109.6,ENST00000493347.5,ENST00000525507.5,ENST00000527193.1,ENST00000527623.1,ENST00000532058.1,ENST00000595055.1	-0.217192	-1.44199	0.156722		0.70128	0.499122	-0.299557	0.770649	-0.270747	0.792092	0.119706	0.907087		0.00336006	0.692056	0.00591018	0.591689		0.00221856	0.0309806	0.975317		0.767898	0.022568			0	-1	0	-1		--	--	#N/A
ENSG00000011523.14	23177	CEP68	ENST00000260569.4,ENST00000377990.7,ENST00000475851.1,ENST00000497039.1,ENST00000537589.1	-0.177881	-1.17149	0.248007		1.46899	0.172577	-0.0888256	0.930974	0.752146	0.469297	1.272	0.232156		0.000166203	1.35731	0.260355	0.839967		-0.24797	-3.57435	0.000442566		0.82989	0.457397			0	0	-1	0		--	--	--
ENSG00000011566.15	8491	MAP4K3	ENST00000263881.8,ENST00000341681.9,ENST00000414968.1,ENST00000429397.5,ENST00000437545.5,ENST00000437968.1,ENST00000465701.1,ENST00000474502.5,ENST00000475457.1,ENST00000479708.1,ENST00000484274.1,ENST00000495648.3,ENST00000497566.5	-0.157177	-1.03144	0.308237		-0.0594508	0.953764	-1.63692	0.13269	-0.146912	0.886121	0.118734	0.907838		0.00459191	1.55118	0.00980648	1.90268		-0.0506324	-0.707951	0.479821		1.02554	0.61643			0	1	0	0		--	--	--
ENSG00000011590.14	27033	ZBTB32	ENST00000262630.7,ENST00000392197.7,ENST00000426659.6,ENST00000442282.1,ENST00000451726.1,ENST00000481182.1	-0.263694	-1.77164	0.0837099		2.58051	0.0273921	3.28153	0.0082675	1.77842	0.105699	0.548255	0.595543		#DIV/0!	1	0.236366	1.22096		0.145547	2.05433	0.0412779		1	#DIV/0!			0	0	0	#DIV/0!		902	--	--
ENSG00000011600.12	7305	TYROBP	ENST00000262629.9,ENST00000424586.7,ENST00000544690.6,ENST00000585626.1,ENST00000585901.6,ENST00000586946.1,ENST00000587837.5,ENST00000588439.1,ENST00000589517.1	-0.261226	-1.75384	0.0867533		2.64808	0.0243933	0.548381	0.59546	0.5563	0.590236	0.887007	0.395907		0.373901	0.979772	#DIV/0!	1		0.0770578	1.07926	0.281804		1	#DIV/0!			0	#DIV/0!	0	#DIV/0!		--	--	--
ENSG00000011638.10	57146	TMEM159	ENST00000233047.8,ENST00000261388.7,ENST00000451578.6,ENST00000572258.5,ENST00000572599.5,ENST00000573487.5,ENST00000573688.1,ENST00000574092.1,ENST00000577162.1	-0.138969	-0.909445	0.368305		1.12554	0.286648	0.253227	0.805222	1.39746	0.192505	0.971419	0.354249		0.000110784	2.14432	0.000894555	1.48276		0.0232259	0.32442	0.745968		1.44777	0.0265591			0	1	0	1		--	--	137
ENSG00000011677.13	2556	GABRA3	ENST00000370314.9,ENST00000417858.1,ENST00000497894.1,ENST00000535043.1	-0.18676	-1.23202	0.224795		1.74479	0.111618	0.634748	0.539843	2.09006	0.0631229	0.849616	0.415416		0.267889	0.957303	#DIV/0!	1		NA	NA	NA		1.04085	0.373901			0	#DIV/0!	0	0		--	--	--
ENSG00000012048.23	672	BRCA1	ENST00000352993.7,ENST00000354071.7,ENST00000357654.9,ENST00000412061.3,ENST00000461221.5,ENST00000461574.1,ENST00000461798.5,ENST00000468300.5,ENST00000470026.5,ENST00000471181.7,ENST00000472490.1,ENST00000473961.5,ENST00000476777.5,ENST00000477152.5,ENST00000478531.5,ENST00000484087.5,ENST00000487825.5,ENST00000489037.1,ENST00000491747.6,ENST00000492859.5,ENST00000493795.5,ENST00000493919.5,ENS…	0.123814	0.808631	0.423284		-2.06215	0.0661489	-0.693944	0.503518	-1.41588	0.187196	-1.5545	0.151116		0.00205752	0.726719	0.0220058	0.713861		0.0680736	0.952806	0.341868		1.01608	0.814623			0	0	0	0		--	--	--
ENSG00000012061.15	2067	ERCC1	ENST00000013807.9,ENST00000300853.7,ENST00000340192.11,ENST00000423698.6,ENST00000587888.5,ENST00000588300.1,ENST00000588738.5,ENST00000589165.5,ENST00000589214.1,ENST00000589381.5,ENST00000590701.5,ENST00000591636.5,ENST00000592023.5,ENST00000592083.5,ENST00000592410.5,ENST00000592444.5,ENST00000592905.5	-0.104872	-0.683419	0.498095		1.12595	0.286481	1.12816	0.285591	1.16952	0.269313	1.40102	0.19147		0.0440565	0.839996	0.00178302	0.75654		-0.246889	-3.55775	0.00046965		0.766334	0.108897			0	-1	-1	0		--	--	--
ENSG00000012124.17	933	CD22	ENST00000085219.10,ENST00000341773.10,ENST00000419549.6,ENST00000536635.6,ENST00000544992.6,ENST00000593704.1,ENST00000593867.5,ENST00000594125.1,ENST00000594250.5,ENST00000594349.1,ENST00000594954.5,ENST00000595419.5,ENST00000595780.5,ENST00000596492.5,ENST00000597433.1,ENST00000597916.5,ENST00000598028.5,ENST00000598138.5,ENST00000598537.5,ENST00000598815.5,ENST00000599717.5,ENST00000599799.1,E…	0.00851978	0.0552165	0.956228		-0.353906	0.730757	1.19102	0.261147	0.589844	0.568382	-0.534326	0.604791		0.0152895	2.26026	9.08896e-05	3.61755		0.16426	2.32536	0.0210815		1.04491	0.373901			0	1	0	0		--	--	--
ENSG00000012171.20	7869	SEMA3B	ENST00000416295.1,ENST00000418576.3,ENST00000419007.5,ENST00000433753.4,ENST00000434030.1,ENST00000439487.5,ENST00000441915.5,ENST00000456210.5,ENST00000456560.6,ENST00000611067.4,ENST00000612509.4,ENST00000616701.5,ENST00000618865.4,ENST00000619119.4,ENST00000621029.4	-0.32118	-2.19794	0.0335186		5.12145	0.000449742	6.092	0.000116923	4.73029	0.000803819	2.20648	0.0518689		0.890791	0.983929	0.867514	0.97642		NA	NA	NA		1.20177	0.0695679			0	0	0	0		345	--	--
ENSG00000012174.12	51360	MBTPS2	ENST00000365779.2,ENST00000379484.10,ENST00000465888.1	7.67461e-05	0.000497372	0.999606		0.126938	0.901505	-0.727404	0.483661	-0.586424	0.57059	-0.200323	0.845244		0.000541169	1.46678	0.256871	1.24183		-0.0610418	-0.853995	0.394155		1.00688	0.945427			0	0	0	0		--	--	--
ENSG00000012211.13	4007	PRICKLE3	ENST00000376310.7,ENST00000376317.4,ENST00000432913.5,ENST00000453382.5,ENST00000540849.5,ENST00000599218.6,ENST00000611313.1,ENST00000614014.1	-0.270972	-1.82435	0.0752183		2.93002	0.0150403	1.4668	0.173162	1.30465	0.221236	1.72239	0.115725		0.124927	0.852608	0.100142	1.19881		0.0567735	0.794079	0.428115		0.991575	0.965767			0	0	0	0		--	--	--
ENSG00000012223.13	4057	LTF	ENST00000231751.9,ENST00000417439.5,ENST00000426532.6,ENST00000431944.1,ENST00000443496.5,ENST00000462667.1,ENST00000478874.2,ENST00000493056.5,ENST00000498301.1	-0.27506	-1.85411	0.0707542		0.740123	0.476242	-0.646641	0.532424	0.303559	0.767685	0.220573	0.829863		#DIV/0!	1	0.373901	1.021		-0.102527	-1.4393	0.151668		0.671707	0.192835			0	0	0	0		--	--	--
ENSG00000012232.9	2137	EXTL3	ENST00000220562.9,ENST00000454906.6,ENST00000517738.1,ENST00000518223.1,ENST00000519288.5,ENST00000519886.5,ENST00000520679.1,ENST00000520940.1,ENST00000521473.5,ENST00000521532.5,ENST00000522698.1,ENST00000522725.5,ENST00000523149.5,ENST00000523271.1	-0.0296514	-0.192248	0.848475		0.111133	0.91371	-0.148641	0.884792	-0.48031	0.641341	0.102511	0.920378		0.0110783	0.774323	0.00303921	0.736268		-0.220364	-3.15477	0.00186069		0.995905	0.953666			0	-1	-1	0		--	--	--
ENSG00000012504.15	9971	NR1H4	ENST00000188403.7,ENST00000321046.9,ENST00000392986.8,ENST00000546380.1,ENST00000548621.2,ENST00000548884.5,ENST00000549996.5,ENST00000551184.1,ENST00000551379.5,ENST00000648861.1,ENST00000649582.1	0.00631312	0.0409145	0.967558		-0.666258	0.52032	-1.06657	0.311238	-1.07127	0.309221	0.249624	0.807931		0.015096	0.53357	0.0433617	0.775637		NA	NA	NA		1	#DIV/0!			0	0	0	#DIV/0!		--	--	--
ENSG00000012660.14	60481	ELOVL5	ENST00000304434.11,ENST00000370913.5,ENST00000370918.8,ENST00000465983.5,ENST00000485336.5,ENST00000486973.1,ENST00000542638.5	-0.0978342	-0.637095	0.527521		0.527365	0.60944	0.145709	0.887047	-0.107077	0.916846	-0.117231	0.908998		0.0123425	0.874324	0.212864	0.818109		-0.183926	-2.61296	0.00967581		0.928845	0.594468			0	0	-1	0		--	--	--
ENSG00000012779.11	240	ALOX5	ENST00000374391.7,ENST00000475300.1,ENST00000481117.1,ENST00000483623.2,ENST00000493336.1,ENST00000498461.1,ENST00000542434.5,ENST00000612635.4	-0.0831875	-0.540992	0.591371		0.373899	0.716285	0.537982	0.602357	-0.754389	0.468009	0.0483684	0.962375		0.257235	1.34988	0.00627406	1.31401		-0.0678932	-0.950269	0.343152		0.972003	0.859931			0	1	0	0		--	--	--
ENSG00000012817.15	8284	KDM5D	ENST00000317961.8,ENST00000382806.6,ENST00000415360.1,ENST00000440077.5,ENST00000447300.1,ENST00000469599.6,ENST00000478891.1,ENST00000485154.1,ENST00000492117.1,ENST00000541639.5	-0.0984774	-0.641324	0.524797		-0.165301	0.872001	-0.305304	0.766395	-0.0219334	0.982933	0.153176	0.881306		0.262732	0.903893	#DIV/0!	1		-0.0541665	-0.757506	0.449661		1	#DIV/0!			0	#DIV/0!	0	#DIV/0!		--	--	--
ENSG00000012822.16	57658	CALCOCO1	ENST00000262059.8,ENST00000430117.6,ENST00000546443.5,ENST00000546619.5,ENST00000546774.1,ENST00000547885.5,ENST00000547949.6,ENST00000547988.5,ENST00000548177.5,ENST00000548263.5,ENST00000548431.1,ENST00000549173.5,ENST00000549349.5,ENST00000549613.1,ENST00000549688.1,ENST00000549784.5,ENST00000549935.6,ENST00000550804.6,ENST00000551900.5,ENST00000552282.1,ENST00000552623.5,ENST00000553154.5	-0.181809	-1.19822	0.237548		1.742	0.112121	2.07509	0.0647285	1.53932	0.154746	0.857247	0.411382		0.509078	1.0695	0.0905714	1.28837		-0.0388144	-0.542422	0.588147		0.802368	0.262298			0	0	0	0		--	--	--
ENSG00000012963.15	55148	UBR7	ENST00000013070.11,ENST00000553674.1,ENST00000553857.5,ENST00000554232.5,ENST00000555113.5,ENST00000555329.1,ENST00000556871.5	-0.038502	-0.249706	0.804032		0.459294	0.655845	0.444465	0.666171	0.346031	0.736489	-0.0380642	0.970386		0.000583959	0.616932	0.00380734	0.659777		0.0711435	0.995988	0.32049		0.976265	0.817832			0	-1	0	0		--	--	--
ENSG00000012983.11	11183	MAP4K5	ENST00000013125.8,ENST00000554066.1,ENST00000554091.5,ENST00000554273.1,ENST00000554990.5,ENST00000555216.5,ENST00000557124.1,ENST00000557210.5,ENST00000557390.5,ENST00000557578.1	0.0187764	0.121706	0.903712		-0.486073	0.63739	-1.11057	0.292741	-1.40168	0.191279	-0.519606	0.614644		4.52082e-05	1.60837	0.100011	1.50308		-0.153836	-2.17408	0.0309038		1.07378	0.027695			0	0	0	1		--	--	269
ENSG00000013016.16	30845	EHD3	ENST00000322054.10	0.034319	0.222544	0.824969		-0.970295	0.354782	-3.27143	0.00840998	-1.64348	0.131313	-0.988375	0.34628		0.000421979	0.762862	0.45271	1.10695		-0.0484943	-0.677984	0.498586		1.65596	0.0546895			0	0	0	0		1096	--	--
ENSG00000013275.8	5704	PSMC4	ENST00000157812.7,ENST00000455878.2,ENST00000593455.5,ENST00000596386.1,ENST00000601194.1,ENST00000601697.5	-0.327247	-2.24438	0.0301349		2.16834	0.0553249	1.68954	0.121999	1.42602	0.184324	1.44158	0.179995		0.00438184	0.586531	0.000323648	0.614123		0.202202	2.88316	0.00437908		0.989501	0.884201			0	-1	1	0		--	--	--
ENSG00000013288.9	23324	MAN2B2	ENST00000285599.8,ENST00000504248.5,ENST00000504960.1,ENST00000505907.1,ENST00000510427.1	-0.276699	-1.86607	0.0690252		2.0917	0.0629491	1.52501	0.158239	1.77802	0.105767	2.80181	0.0187362		0.00871726	0.782282	0.32813	0.91198		-0.196757	-2.80235	0.00558523		0.92301	0.620506			0	0	-1	0		--	--	--
ENSG00000013293.6	57709	SLC7A14	ENST00000231706.6,ENST00000466168.1	0.254562	1.70595	0.0954032		-1.94815	0.0799933	-1.47512	0.170955	-0.986007	0.347385	-1.25962	0.23641		#DIV/0!	1	0.710437	1.00949		-0.163558	-2.31514	0.0216462		1	#DIV/0!			0	0	0	#DIV/0!		--	--	--
ENSG00000013297.11	5010	CLDN11	ENST00000064724.7,ENST00000468358.5,ENST00000477531.3,ENST00000486429.1,ENST00000488989.1,ENST00000489485.5,ENST00000643053.1	-0.0939838	-0.611793	0.543973		0.602452	0.560285	1.03612	0.324549	0.727741	0.483463	1.16324	0.271738		0.1825	0.842082	0.0130027	0.735167		0.0884259	1.23966	0.216592		1.03298	0.617608			0	0	0	0		--	--	--
ENSG00000013306.16	51629	SLC25A39	ENST00000225308.12,ENST00000377095.10,ENST00000537904.6,ENST00000585523.1,ENST00000585636.5,ENST00000585695.5,ENST00000586016.5,ENST00000586633.5,ENST00000588049.5,ENST00000588315.5,ENST00000588767.5,ENST00000590194.5,ENST00000591006.5,ENST00000591151.1,ENST00000592372.5,ENST00000592857.5,ENST00000593166.1	-0.0864876	-0.562612	0.57669		0.84362	0.418604	1.28471	0.227853	0.914624	0.381914	0.80439	0.439876		9.91222e-05	0.505554	0.0029419	0.593922		-0.0866004	-1.21387	0.226266		1.20877	0.333278			0	-1	0	0		--	--	--
ENSG00000013364.19	9961	MVP	ENST00000357402.10,ENST00000395353.5,ENST00000562463.5,ENST00000563096.1,ENST00000563123.1,ENST00000563558.5,ENST00000563915.5,ENST00000565164.1,ENST00000565830.5,ENST00000566066.5,ENST00000566252.1,ENST00000566554.1,ENST00000566859.5,ENST00000568068.1,ENST00000569612.1,ENST00000569887.1,ENST00000570061.1,ENST00000570234.5,ENST00000629059.1	-0.167491	-1.10102	0.277159		1.15568	0.274676	1.33776	0.210603	0.46382	0.652708	0.134057	0.896017		0.0152814	0.80313	0.133459	1.11257		0.0668074	0.935004	0.350943		0.868009	0.447173			0	0	0	0		--	--	--
ENSG00000013374.16	51667	NUB1	ENST00000413040.6,ENST00000460712.1,ENST00000468404.5,ENST00000470229.6,ENST00000470316.5,ENST00000477666.1,ENST00000480714.1,ENST00000480907.5,ENST00000483358.5,ENST00000493588.5,ENST00000497987.1,ENST00000568733.5	-0.595774	-4.80738	1.98481e-05		4.23213	0.00173792	2.21197	0.0513893	1.28809	0.226722	1.15096	0.276526		0.00897191	1.46899	1.3101e-05	2.79016		0.652359	12.0195	2.91337e-25		1.08884	0.586013			1	1	1	0		865	5	--
ENSG00000013375.16	5238	PGM3	ENST00000283977.9,ENST00000503094.1,ENST00000504780.5,ENST00000505470.5,ENST00000506587.5,ENST00000507404.1,ENST00000507554.1,ENST00000508748.5,ENST00000509219.2,ENST00000510258.1,ENST00000512866.5,ENST00000513973.6,ENST00000515333.1,ENST00000605602.1,ENST00000616566.5,ENST00000650640.1,ENST00000650642.1,ENST00000651204.1,ENST00000651425.1,ENST00000651698.1,ENST00000652222.1,ENST00000652468.1	0.241547	1.61317	0.114196		-0.846352	0.417149	0.143054	0.889089	-0.348366	0.734788	0.413478	0.687984		0.000663679	1.49612	0.358691	0.893156		0.0631059	0.882985	0.378331		1.02706	0.867035			0	0	0	0		--	--	--
ENSG00000013392.8	112611	RWDD2A	ENST00000369724.5	-0.214734	-1.42487	0.161583		1.29191	0.225448	1.4102	0.18882	1.00914	0.336703	1.0745	0.307843		0.0111027	1.65165	0.99349	0.998991		-0.00799553	-0.111655	0.911212		1.07684	0.56983			0	0	0	0		--	--	--
ENSG00000013441.16	1195	CLK1	ENST00000321356.9,ENST00000409403.6,ENST00000409769.6,ENST00000432425.5,ENST00000434813.3,ENST00000461326.1,ENST00000461981.5,ENST00000464454.1,ENST00000472679.1,ENST00000473565.5,ENST00000481641.1,ENST00000482590.1,ENST00000492793.1,ENST00000496205.1,ENST00000621181.4	-0.0852148	-0.554271	0.582333		1.8208	0.0986485	0.796019	0.444507	-0.454045	0.659492	0.613138	0.553474		0.0029389	1.74739	0.00043384	2.36674		-0.0614703	-0.860013	0.390838		0.94669	0.444928			0	1	0	0		--	--	--
ENSG00000013503.10	55703	POLR3B	ENST00000228347.9,ENST00000539066.5,ENST00000549195.1,ENST00000549569.1	-0.0307448	-0.199343	0.842956		-0.766955	0.460832	-1.24288	0.242266	-0.723784	0.485785	-0.433191	0.674071		0.2443	1.04422	0.28902	1.06772		-0.2466	-3.55332	0.000477137		1.03142	0.812502			0	0	-1	0		--	--	--
ENSG00000013523.10	23357	ANGEL1	ENST00000251089.7,ENST00000554941.1,ENST00000555079.1,ENST00000556298.1,ENST00000557179.5,ENST00000557497.1	-0.185646	-1.22441	0.227622		0.899668	0.389448	0.089	0.930839	0.887717	0.395543	1.94429	0.0805063		0.0550846	0.859483	0.412274	0.906825		-0.0757005	-1.06014	0.290391		0.749895	0.0269122			0	0	0	-1		--	--	#N/A
ENSG00000013561.18	9604	RNF14	ENST00000347642.7,ENST00000356143.5,ENST00000394514.6,ENST00000394519.5,ENST00000394520.7,ENST00000502341.5,ENST00000506004.5,ENST00000506822.5,ENST00000506938.5,ENST00000507163.5,ENST00000507291.1,ENST00000511961.5,ENST00000512565.5,ENST00000513019.5,ENST00000514620.5,ENST00000515613.5	-0.137377	-0.89883	0.373868		1.20598	0.255582	1.34341	0.208829	1.48957	0.167184	1.64925	0.130111		0.000260424	1.65286	0.0762759	1.15943		0.0176134	0.245996	0.805944		1.01974	0.873865			0	0	0	0		--	--	--
ENSG00000013563.14	1774	DNASE1L1	ENST00000014935.7,ENST00000309585.9,ENST00000369807.6,ENST00000369808.7,ENST00000369809.5,ENST00000393638.5,ENST00000412184.1,ENST00000424626.5,ENST00000432135.1,ENST00000447892.1,ENST00000451865.5,ENST00000497242.1	-0.0400488	-0.259754	0.796323		2.40181	0.0372004	0.35425	0.730507	1.94093	0.0809567	2.93902	0.0148103		0.51762	0.948281	0.235865	0.902633		-0.0090912	-0.126957	0.899105		1.18247	0.0432942			0	0	0	1		--	--	391
ENSG00000013573.17	1663	DDX11	ENST00000228264.10,ENST00000350437.8,ENST00000415475.6,ENST00000435753.6,ENST00000438391.6,ENST00000535158.5,ENST00000535317.5,ENST00000536265.5,ENST00000536580.5,ENST00000537136.1,ENST00000538345.1,ENST00000538740.1,ENST00000539049.5,ENST00000539673.5,ENST00000539699.5,ENST00000539702.1,ENST00000540935.5,ENST00000542129.5,ENST00000542242.1,ENST00000542244.5,ENST00000542661.1,ENST00000542777.1,EN…	0.215802	1.43231	0.159458		-2.93906	0.0148093	-4.37384	0.00139073	-3.71591	0.00400215	-3.50654	0.00566424		0.00373866	0.608214	0.000134841	0.733708		-0.0675268	-0.945117	0.345769		0.719716	0.0213796			0	-1	0	-1		1213	--	#N/A
ENSG00000013583.10	50865	HEBP1	ENST00000014930.9,ENST00000535636.1,ENST00000536942.1,ENST00000540916.1,ENST00000647702.1	-0.115928	-0.756402	0.45363		0.0473554	0.963162	-0.362256	0.7247	-0.548247	0.595549	-0.789665	0.448043		6.51924e-05	1.49115	0.882135	0.983304		-0.115276	-1.62055	0.106731		1.15541	0.0395348			0	0	0	1		--	--	270
ENSG00000013588.8	9052	GPRC5A	ENST00000014914.5,ENST00000534831.1,ENST00000537783.1,ENST00000540125.1,ENST00000542056.1,ENST00000648791.1	0.0110331	0.071507	0.943334		-0.0545268	0.957589	1.84771	0.0943992	0.0450637	0.964944	0.47038	0.648175		0.528491	0.931162	0.00140107	1.6012		0.0631242	0.883243	0.378192		1.86642	0.00751537			0	1	0	1		--	--	204
ENSG00000013619.14	10046	MAMLD1	ENST00000262858.7,ENST00000358892.7,ENST00000370401.6,ENST00000426613.4,ENST00000432680.7,ENST00000464149.1,ENST00000468306.1	-0.308093	-2.09877	0.0418896		3.38265	0.00697146	0.890852	0.393937	2.07075	0.0652023	1.36608	0.201847		0.00862564	1.41459	0.113207	1.28747		-0.0923248	-1.29478	0.196929		0.799438	0.252127			0	0	0	0		240	--	--
ENSG00000013725.14	923	CD6	ENST00000313421.11,ENST00000344931.9,ENST00000352009.9,ENST00000419282.2,ENST00000433107.6,ENST00000452451.6,ENST00000505761.2,ENST00000538288.1,ENST00000538611.1,ENST00000541964.1,ENST00000542157.5,ENST00000542254.5,ENST00000545105.5,ENST00000545320.1	0.0571783	0.371165	0.71238		0.0292538	0.977238	-0.257214	0.802229	-0.522814	0.61249	-0.434766	0.672965		0.149672	0.940092	0.0451547	0.786098		0.322494	4.75757	3.80616e-06		1.02281	0.544718			0	0	1	0		--	--	--
ENSG00000013810.19	10460	TACC3	ENST00000313288.9,ENST00000404054.3,ENST00000458173.4,ENST00000466077.1,ENST00000467746.6,ENST00000470136.2,ENST00000470808.1,ENST00000484264.1,ENST00000484651.5,ENST00000485989.6,ENST00000493975.5,ENST00000612220.4,ENST00000617535.4,ENST00000650779.1,ENST00000651251.1,ENST00000651472.1,ENST00000651817.1,ENST00000652770.1	-0.0845872	-0.550159	0.585124		1.34802	0.207393	1.01921	0.332126	1.49599	0.165532	1.6958	0.120781		2.96424e-05	0.377849	0.000409376	0.454501		-0.141024	-1.98918	0.0480795		1.17619	0.390236			0	-1	0	0		--	--	--
ENSG00000014123.10	23376	UFL1	ENST00000369278.5,ENST00000461673.1	0.0790777	0.514092	0.609882		-1.00938	0.336592	-1.86608	0.0915959	-0.948944	0.365018	-0.658827	0.524886		0.001317	1.5323	0.0737734	1.73298		-0.045925	-0.641985	0.521637		1.05774	0.543809			0	0	0	0		--	--	--
ENSG00000014138.9	23649	POLA2	ENST00000265465.8,ENST00000525924.1,ENST00000527618.5,ENST00000527850.5,ENST00000532391.1,ENST00000532469.1,ENST00000533192.1,ENST00000534785.1	-0.0497045	-0.322521	0.748658		-0.424598	0.68012	-1.33578	0.211225	-1.22062	0.250229	-0.89393	0.392366		0.000385731	0.389936	0.00225605	0.704355		-0.00888626	-0.124095	0.901368		0.859155	0.0317578			0	-1	0	-1		--	--	#N/A
ENSG00000014164.7	23144	ZC3H3	ENST00000262577.6,ENST00000528401.1	-0.125132	-0.817372	0.418329		2.24158	0.0488733	0.907592	0.385443	2.45687	0.0338572	2.54208	0.0292585		0.00174539	0.612308	0.367789	1.09374		-0.160899	-2.27649	0.0239026		0.987599	0.933374			0	0	0	0		--	--	--
ENSG00000014216.15	823	CAPN1	ENST00000279247.10,ENST00000524773.5,ENST00000525013.1,ENST00000526468.1,ENST00000526954.5,ENST00000526966.5,ENST00000527189.5,ENST00000527323.5,ENST00000527469.1,ENST00000527699.5,ENST00000527739.5,ENST00000527887.1,ENST00000527897.1,ENST00000528165.5,ENST00000528396.5,ENST00000528739.5,ENST00000529133.5,ENST00000530442.5,ENST00000530495.1,ENST00000530567.1,ENST00000531068.5,ENST00000532285.1,EN…	0.0244526	0.158518	0.874808		0.525027	0.611006	1.22687	0.247974	0.995855	0.342807	1.01971	0.331902		0.000461738	0.609115	0.0775955	0.840305		-0.0433998	-0.606617	0.54481		0.838021	0.399447			0	0	0	0		--	--	--
ENSG00000014257.16	55	ACPP	ENST00000336375.10,ENST00000351273.11,ENST00000475741.5,ENST00000483689.1,ENST00000489084.5,ENST00000493235.5,ENST00000495911.5,ENST00000507647.1,ENST00000512463.1	0.0209915	0.13607	0.892416		-1.04109	0.322352	-1.0218	0.330959	-0.0805092	0.937421	-0.158496	0.877221		0.876463	1.00792	0.0157766	1.43597		-0.169095	-2.39578	0.0175307		1.11549	0.337746			0	0	0	0		--	--	--
ENSG00000014641.20	4190	MDH1	ENST00000233114.13,ENST00000409476.5,ENST00000409908.5,ENST00000421012.1,ENST00000432309.5,ENST00000436321.5,ENST00000442225.5,ENST00000454035.5,ENST00000462944.1,ENST00000472098.5,ENST00000484538.1,ENST00000485155.1,ENST00000485781.5,ENST00000495083.1,ENST00000539945.7,ENST00000544381.4	0.0996062	0.648748	0.520033		-0.923751	0.377367	0.6024	0.560319	-0.52297	0.612385	-0.0110808	0.991377		0.0370136	0.818362	0.000343187	0.542219		NA	NA	NA		0.954072	0.452255			0	-1	0	0		--	--	--
ENSG00000014824.14	10463	SLC30A9	ENST00000264451.12,ENST00000505523.1,ENST00000509683.5,ENST00000510460.1,ENST00000513699.5	-0.259344	-1.74029	0.0891319		1.62961	0.134238	1.84704	0.0945026	1.97927	0.0759648	1.76393	0.108212		0.00249557	1.29467	0.142686	0.726796		-0.0371359	-0.518933	0.604396		0.965696	0.706773			0	0	0	0		--	--	--
ENSG00000014914.21	10903	MTMR11	ENST00000369140.7,ENST00000439741.4,ENST00000466496.5,ENST00000479272.1,ENST00000482025.5,ENST00000482343.5,ENST00000490310.1,ENST00000492824.5,ENST00000493562.1,ENST00000495054.1	-0.298445	-2.0265	0.0490944		1.65186	0.129572	0.307265	0.764945	1.61412	0.137575	1.42047	0.18589		0.0382333	0.742881	0.0198699	1.37056		0.112671	1.58344	0.114941		0.909819	0.459281			0	0	0	0		--	--	--
ENSG00000014919.12	1355	COX15	ENST00000016171.5,ENST00000370483.9,ENST00000497381.1	-0.265546	-1.78502	0.0814812		1.56114	0.149553	0.667033	0.519845	1.25115	0.239358	1.13743	0.281879		0.024273	0.869274	0.033769	0.863319		-0.14594	-2.05999	0.0407272		0.93575	0.452096			0	0	0	0		--	--	--
ENSG00000015133.19	440193	CCDC88C	ENST00000331194.8,ENST00000334448.5,ENST00000389856.9,ENST00000389857.11,ENST00000553403.1,ENST00000553437.1,ENST00000554051.1,ENST00000554165.1,ENST00000554872.5,ENST00000555995.1,ENST00000556726.5,ENST00000556767.1,ENST00000557455.1,ENST00000557507.1	-0.205822	-1.36306	0.180127		1.61713	0.136922	1.84721	0.0944765	1.86563	0.0916631	1.4927	0.166377		0.0592637	0.799401	0.0172655	1.50398		0.16045	2.26998	0.0243027		0.647107	0.0729662			0	0	0	0		--	--	--
ENSG00000015153.14	10138	YAF2	ENST00000327791.8,ENST00000380790.4,ENST00000534854.6,ENST00000541702.2,ENST00000546726.5,ENST00000546782.1,ENST00000546972.5,ENST00000547254.5,ENST00000547351.5,ENST00000547622.5,ENST00000547724.1,ENST00000548661.5,ENST00000548917.1,ENST00000550315.1,ENST00000551268.5,ENST00000551528.5,ENST00000552109.5,ENST00000552928.5,ENST00000555248.2	-0.0879522	-0.572213	0.570228		1.83989	0.0956151	2.6196	0.0256155	2.27917	0.0458504	0.857452	0.411274		0.0191052	1.47013	0.321923	1.21		-0.024915	-0.348027	0.728196		1.06086	0.744835			0	0	0	0		--	--	--
ENSG00000015171.19	10771	ZMYND11	ENST00000309776.8,ENST00000381584.5,ENST00000381591.5,ENST00000381604.8,ENST00000381607.8,ENST00000397955.6,ENST00000397959.7,ENST00000397962.8,ENST00000402736.5,ENST00000403354.5,ENST00000439456.5,ENST00000473115.1,ENST00000488275.1,ENST00000509513.6,ENST00000558098.4,ENST00000602682.5,ENST00000627286.1	-0.139544	-0.913282	0.366307		1.14724	0.277988	0.278176	0.786544	0.51875	0.61522	1.14358	0.279435		0.00550771	1.34579	0.6974	0.944604		-0.106452	-1.49501	0.136528		1.11269	0.100101			0	0	0	0		--	--	--
ENSG00000015285.11	7454	WAS	ENST00000376701.5,ENST00000450772.5,ENST00000465982.5,ENST00000470107.1,ENST00000474174.1,ENST00000483750.5,ENST00000490627.1	-0.424881	-3.04175	0.00404284		3.77075	0.00365704	0.30741	0.764838	1.23608	0.244674	1.11926	0.289192		0.321412	0.873998	0.860624	1.0057		0.0580747	0.81234	0.417587		1.03935	0.525886			1	0	0	0		44	--	--
ENSG00000015413.9	1800	DPEP1	ENST00000261615.5,ENST00000393092.7,ENST00000421184.5,ENST00000561484.1,ENST00000564281.5,ENST00000564645.1,ENST00000565249.5,ENST00000568281.5,ENST00000570029.5	-0.0881134	-0.57327	0.569519		-0.115769	0.910127	-0.812776	0.435269	-0.263029	0.797868	-0.0310405	0.975848		0.00111829	0.507658	0.373901	0.956696		NA	NA	NA		1	#DIV/0!			0	0	0	#DIV/0!		--	--	--
ENSG00000015475.18	637	BID	ENST00000317361.11,ENST00000342111.9,ENST00000399765.5,ENST00000399767.5,ENST00000399774.7,ENST00000473439.5,ENST00000494097.5,ENST00000550946.5,ENST00000551952.5,ENST00000552886.1,ENST00000611040.1,ENST00000614949.4,ENST00000615414.4,ENST00000617586.1,ENST00000622694.4	-0.192553	-1.27168	0.210482		2.11827	0.0601983	2.11282	0.0607531	0.31632	0.758264	2.26645	0.0468523		0.00322323	0.804772	0.0019021	0.67454		-0.104577	-1.46838	0.143611		1.28957	0.0296484			0	-1	0	1		--	--	392
ENSG00000015479.19	9782	MATR3	ENST00000394805.8,ENST00000502422.5,ENST00000502499.5,ENST00000502944.1,ENST00000503340.1,ENST00000503811.5,ENST00000504023.1,ENST00000504045.5,ENST00000504311.5,ENST00000504643.5,ENST00000505625.5,ENST00000507860.1,ENST00000508689.1,ENST00000509918.5,ENST00000510056.5,ENST00000511249.5,ENST00000511333.5,ENST00000511978.5,ENST00000512040.1,ENST00000512876.5,ENST00000513121.1,ENST00000513678.5,ENS…	-0.0068584	-0.0444486	0.964757		-2.093	0.0628115	-2.02996	0.0698095	-1.75067	0.11056	-1.4614	0.174606		0.19099	0.943362	0.565849	1.09647		NA	NA	NA		0.966926	0.418807			0	0	0	0		--	--	--
ENSG00000015520.14	29881	NPC1L1	ENST00000289547.8,ENST00000381160.7,ENST00000423141.1,ENST00000546276.5	-0.0567145	-0.368144	0.714615		0.102171	0.920641	-0.0191753	0.985078	0.0499335	0.961159	-0.405587	0.693588		0.107516	1.07041	0.00719044	0.676262		NA	NA	NA		1.00732	0.711953			0	-1	0	0		--	--	--
ENSG00000015532.10	64132	XYLT2	ENST00000017003.7,ENST00000376550.7,ENST00000507602.5,ENST00000509778.1,ENST00000511654.1,ENST00000571021.1,ENST00000574840.1	0.12754	0.833361	0.409356		-0.495605	0.630883	0.415629	0.686459	0.822379	0.430034	0.189104	0.853795		0.00596633	0.817924	0.151971	0.924672		-0.0114679	-0.160151	0.872928		1.01647	0.910511			0	0	0	0		--	--	--
ENSG00000015568.13	84220	RGPD5	ENST00000016946.8,ENST00000272454.10,ENST00000393283.5,ENST00000413468.1,ENST00000430736.5,ENST00000432606.1,ENST00000441344.1,ENST00000472794.1,ENST00000477523.1,ENST00000482778.1,ENST00000493394.1,ENST00000495473.1,ENST00000495582.1	0.151244	0.991583	0.32708		-0.473101	0.646299	1.00396	0.339072	0.115425	0.910393	-0.680752	0.511482		---	---	---	---		NA	NA	NA		0.974476	0.873362			0	0	0	0		--	--	--
ENSG00000015592.16	81551	STMN4	ENST00000265770.11,ENST00000350889.8,ENST00000519614.5,ENST00000519997.5,ENST00000522750.1,ENST00000522908.1,ENST00000523048.5	0.36031	2.50321	0.0162818		-1.99195	0.0743789	-1.67439	0.124995	-2.46132	0.0336005	-1.62521	0.135179		0.566281	0.982553	0.116203	1.08536		-0.181494	-2.57722	0.0106982		1	#DIV/0!			0	0	0	#DIV/0!		--	--	--
ENSG00000015676.18	23386	NUDCD3	ENST00000338427.10,ENST00000355451.8,ENST00000460110.5,ENST00000464812.1,ENST00000472246.5,ENST00000475952.1,ENST00000478769.1,ENST00000480209.1,ENST00000487118.1,ENST00000493613.5,ENST00000497978.1	-0.241073	-1.60981	0.114931		4.27717	0.0016186	0.639708	0.536741	1.55681	0.150572	2.18466	0.0538199		0.558097	0.964953	0.0202192	0.865691		0.173129	2.45469	0.0149776		0.901842	0.287996			0	0	0	0		183	--	--
ENSG00000016082.15	3670	ISL1	ENST00000230658.12,ENST00000505475.3,ENST00000511384.1	-0.272582	-1.83606	0.0734348		2.42247	0.0359098	0.573031	0.57928	0.810729	0.436391	1.12941	0.28509		0.823606	1.00862	0.0462223	0.818881		0.0699124	0.978668	0.328957		0.988785	0.862101			0	0	0	0		--	--	--
ENSG00000016391.11	55349	CHDH	ENST00000315251.11,ENST00000467802.1,ENST00000481668.5	0.0639354	0.415198	0.68011		0.596243	0.564265	0.261988	0.798648	0.718499	0.488897	-0.00037033	0.999712		0.0030478	0.439814	0.00104873	0.392473		-0.227367	-3.2604	0.00131298		0.923912	0.00864488			0	-1	-1	-1		--	--	#N/A
ENSG00000016402.13	53832	IL20RA	ENST00000316649.9,ENST00000367746.3,ENST00000367748.4,ENST00000460306.1,ENST00000461799.1,ENST00000468393.5,ENST00000541547.5,ENST00000635289.1	-0.158822	-1.04252	0.303136		1.18979	0.261609	1.1384	0.281491	1.00536	0.338428	1.27268	0.231924		0.851684	0.976973	0.0889486	0.639481		-0.133479	-1.88076	0.0614952		1.05172	0.463225			0	0	0	0		--	--	--
ENSG00000016490.16	1179	CLCA1	ENST00000234701.7,ENST00000394711.2	0.0458511	0.297462	0.76758		0.948928	0.365026	1.57902	0.145412	1.98684	0.0750139	1.92923	0.0825392		#DIV/0!	1	#DIV/0!	1		NA	NA	NA		1	#DIV/0!			0	#DIV/0!	0	#DIV/0!		--	--	--
ENSG00000016602.9	22802	CLCA4	ENST00000370563.3,ENST00000496322.1	-0.329773	-2.26381	0.0288117		2.01534	0.071535	0.625035	0.545945	2.04021	0.0686238	1.55723	0.150473		#DIV/0!	1	0.671328	1.10497		-0.0308594	-0.431133	0.666848		2.75983	0.043382			0	0	0	1		--	--	46
ENSG00000016864.18	55830	GLT8D1	ENST00000266014.10,ENST00000394783.7,ENST00000463762.1,ENST00000463827.1,ENST00000464705.1,ENST00000478968.6,ENST00000479553.5,ENST00000480080.1,ENST00000481643.5,ENST00000484163.5,ENST00000485899.1,ENST00000487642.5,ENST00000491606.5,ENST00000497436.5,ENST00000497953.5	0.0965476	0.628637	0.532991		-1.327	0.214009	-0.806473	0.438729	-1.2074	0.25506	-1.66422	0.127043		0.0302869	1.12745	0.0140634	0.703411		-0.088323	-1.2382	0.217129		0.896783	0.412548			0	0	0	0		--	--	--
ENSG00000017260.19	27032	ATP2C1	ENST00000328560.12,ENST00000359644.7,ENST00000422190.6,ENST00000428331.6,ENST00000504381.5,ENST00000504571.5,ENST00000504612.5,ENST00000504948.5,ENST00000505072.5,ENST00000505330.5,ENST00000507194.1,ENST00000507488.6,ENST00000508297.2,ENST00000508532.5,ENST00000508660.5,ENST00000509150.1,ENST00000509662.5,ENST00000510168.5,ENST00000510774.1,ENST00000513636.1,ENST00000513801.5,ENST00000514654.5,EN…	0.000269966	0.00174958	0.998612		-1.14137	0.280312	-1.81642	0.0993566	-2.6424	0.0246322	-1.99954	0.0734446		0.000657054	1.26592	0.020508	1.40109		-0.0125651	-0.175476	0.860888		0.845647	0.00442998			0	0	0	-1		--	--	#N/A
ENSG00000017427.16	3479	IGF1	ENST00000307046.8,ENST00000337514.10,ENST00000392904.5,ENST00000392905.7,ENST00000424202.6,ENST00000481539.1,ENST00000644491.1	0.0180447	0.116962	0.907448		-1.09901	0.297516	-0.195612	0.848831	0.016486	0.987171	-0.899901	0.38933		0.676126	0.980255	#DIV/0!	1		0.196231	2.79455	0.00571631		0.969194	0.88733			0	#DIV/0!	1	0		--	--	--
ENSG00000017483.15	92745	SLC38A5	ENST00000413668.5,ENST00000416711.5,ENST00000429543.2,ENST00000440085.5,ENST00000441948.5,ENST00000480105.1,ENST00000488083.5,ENST00000494034.5,ENST00000497336.1,ENST00000595796.5,ENST00000615300.4,ENST00000619100.4,ENST00000620913.5,ENST00000622196.4	-0.372313	-2.59976	0.0128197		2.50433	0.0312147	0.368859	0.719923	-0.0518587	0.959663	0.0976446	0.924144		0.821656	0.97977	0.329495	0.902915		0.517331	8.44152	7.0458e-15		1.76284	0.0818953			0	0	1	0		--	--	--
ENSG00000017797.13	10928	RALBP1	ENST00000019317.8,ENST00000383432.8,ENST00000458039.3,ENST00000577221.1,ENST00000585015.6,ENST00000609094.2	-0.0953946	-0.62106	0.537916		0.393446	0.702248	0.0632969	0.950777	-0.103245	0.91981	-0.246193	0.810513		0.159551	0.95173	0.0632523	0.823223		-0.149884	-2.11693	0.0355333		1.03055	0.633086			0	0	0	0		--	--	--
ENSG00000018189.13	22902	RUFY3	ENST00000226328.8,ENST00000381006.8,ENST00000417478.6,ENST00000502653.5,ENST00000503025.5,ENST00000503876.5,ENST00000504805.6,ENST00000507333.5,ENST00000512103.5,ENST00000512331.5,ENST00000513593.1,ENST00000513597.5,ENST00000514898.1,ENST00000515442.1,ENST00000515479.5	-0.0296879	-0.192484	0.848291		-1.23762	0.244128	-2.44306	0.0346672	-0.766272	0.46122	-0.657571	0.52566		0.000867487	1.84196	0.049135	1.47481		-0.0161351	-0.225344	0.821948		0.874515	0.136951			0	0	0	0		--	--	--
ENSG00000018236.15	1272	CNTN1	ENST00000347616.5,ENST00000348761.2,ENST00000547702.5,ENST00000547849.5,ENST00000548005.5,ENST00000548481.1,ENST00000550305.1,ENST00000551295.7,ENST00000551424.5,ENST00000552248.5,ENST00000552913.5	0.236226	1.57551	0.122642		-1.20235	0.256926	-0.660027	0.524147	-0.0653752	0.949164	-0.37725	0.713871		0.00457065	0.582456	0.374851	1.20351		NA	NA	NA		1.06334	0.736009			0	0	0	0		--	--	--
ENSG00000018280.17	6556	SLC11A1	ENST00000233202.11,ENST00000354352.9,ENST00000460592.1,ENST00000465984.5,ENST00000468221.5,ENST00000468721.1,ENST00000469449.1,ENST00000469799.5,ENST00000471875.5,ENST00000473367.5,ENST00000475225.5,ENST00000481524.5,ENST00000483487.2,ENST00000490536.1,ENST00000490872.1,ENST00000492413.5,ENST00000494322.5,ENST00000539932.5	-0.0653902	-0.424686	0.673233		0.651612	0.529341	1.98609	0.0751075	-0.0218875	0.982968	-0.496746	0.630106		0.951331	1.01064	0.752358	1.03451		-0.1503	-2.12293	0.0350206		0.993762	0.881339			0	0	0	0		--	--	--
ENSG00000018408.14	25937	WWTR1	ENST00000360632.7,ENST00000460517.1,ENST00000465804.5,ENST00000467467.5,ENST00000471586.5,ENST00000472417.1,ENST00000474080.1,ENST00000475579.1,ENST00000479238.1,ENST00000485244.1,ENST00000485352.1,ENST00000494754.1	0.0940617	0.612304	0.543638		-1.18235	0.264417	0.233396	0.820162	-1.48396	0.16864	-1.14342	0.2795		0.00342695	0.841472	0.0206349	1.42409		-0.00949927	-0.132656	0.894602		1.00783	0.915701			0	0	0	0		--	--	--
ENSG00000018510.16	8540	AGPS	ENST00000264167.10,ENST00000409888.1,ENST00000460342.1,ENST00000637633.1,ENST00000642466.1	0.0649956	0.422112	0.675096		-0.548505	0.595378	-0.289702	0.777962	-0.79447	0.445367	-0.533959	0.605035		0.266304	1.06934	0.438321	1.11406		0.0655743	0.91767	0.359925		1.03339	0.323538			0	0	0	0		--	--	--
ENSG00000018607.6	---	---	ENST00000438300.1	0.338666	2.33265	0.0245322		---	---	---	---	---	---	---	---		---	---	---	---		NA	NA	NA		0.98379	0.131283			0	0	0	0		--	--	--
ENSG00000018610.14	63932	CXorf56	ENST00000320339.8,ENST00000469448.1,ENST00000536133.2,ENST00000644802.1	-0.0878568	-0.571587	0.570648		1.22377	0.249089	0.69505	0.502854	1.35997	0.20371	2.10754	0.0612952		0.9326	0.997476	0.0145108	0.672488		-0.127491	-1.79497	0.0742075		1.05788	0.711375			0	0	0	0		--	--	--
ENSG00000018625.15	477	ATP1A2	ENST00000361216.8,ENST00000392233.7,ENST00000447527.1,ENST00000459972.1,ENST00000463989.1,ENST00000468587.1,ENST00000472488.5,ENST00000478587.1	0.0603782	0.392011	0.697032		-1.28214	0.228719	-0.687978	0.507111	-1.17955	0.265481	-1.93639	0.0815678		0.00152963	1.38349	0.0909504	1.0993		NA	NA	NA		1	#DIV/0!			0	0	0	#DIV/0!		--	--	--
ENSG00000018699.13	55622	TTC27	ENST00000317907.9,ENST00000428527.1,ENST00000433416.5,ENST00000438654.1,ENST00000448773.5,ENST00000454690.1,ENST00000647819.1	-0.116797	-0.762148	0.450231		1.48766	0.16768	0.976088	0.352042	0.769818	0.459206	0.575467	0.577694		0.00233134	1.42211	0.694316	1.03756		0.153758	2.17296	0.0309892		1.03009	0.772816			0	0	0	0		--	--	--
ENSG00000018869.16	147948	ZNF582	ENST00000301310.8,ENST00000586929.5,ENST00000587778.5,ENST00000589143.5,ENST00000589895.1,ENST00000593145.5,ENST00000619584.4	0.0514543	0.333904	0.740113		-1.48678	0.167908	-2.12395	0.0596261	-1.7202	0.116135	-1.0428	0.321596		0.445856	1.04086	0.996247	0.999269		0.0216524	0.302431	0.762646		1.04314	0.851394			0	0	0	0		--	--	--
ENSG00000019102.12	23584	VSIG2	ENST00000326621.10,ENST00000403470.1	-0.00288991	-0.0187289	0.985146		0.121084	0.906023	-0.535653	0.603907	0.070555	0.945143	-0.16749	0.870323		0.40738	1.04505	0.663549	1.03315		-0.172701	-2.44843	0.015232		1.30339	0.0935091			0	0	0	0		--	--	--
ENSG00000019144.19	23187	PHLDB1	ENST00000356063.9,ENST00000361417.6,ENST00000392852.7,ENST00000524713.5,ENST00000525226.5,ENST00000525427.1,ENST00000526374.5,ENST00000526537.2,ENST00000526699.5,ENST00000526826.1,ENST00000527259.5,ENST00000527500.5,ENST00000527898.5,ENST00000528594.5,ENST00000528875.5,ENST00000529005.5,ENST00000530708.4,ENST00000530994.5,ENST00000531987.2,ENST00000532517.5,ENST00000532639.3,ENST00000534140.2,ENS…	0.285935	1.93381	0.059894		-2.53263	0.0297366	-1.11625	0.29042	-1.70129	0.11972	-1.23013	0.246802		0.0026118	0.4011	0.103765	1.0502		NA	NA	NA		1.1337	0.472795			0	0	0	0		--	--	--
ENSG00000019169.10	8685	MARCO	ENST00000327097.4,ENST00000412481.1,ENST00000494979.1	-0.00936547	-0.0606978	0.951888		0.477546	0.643239	0.64702	0.532189	0.54804	0.595685	0.416441	0.685885		0.0169591	1.39587	0.671316	1.05722		NA	NA	NA		1.02583	0.373901			0	0	0	0		--	--	--
ENSG00000019186.10	1591	CYP24A1	ENST00000216862.8,ENST00000395954.3,ENST00000395955.7,ENST00000460643.1,ENST00000472970.1,ENST00000487593.1	-0.189839	-1.25309	0.217106		2.57693	0.0275609	1.41486	0.187485	2.23302	0.0495882	1.50039	0.164409		0.000315257	1.63346	0.0460471	1.25799		0.115695	1.62651	0.105456		1.65884	0.071232			0	0	0	0		--	--	--
ENSG00000019485.13	56981	PRDM11	ENST00000424263.6,ENST00000526442.5,ENST00000528980.1,ENST00000530656.5,ENST00000534751.2,ENST00000622142.5	-0.150036	-0.983474	0.331006		-0.0132932	0.989655	-1.53334	0.156199	-1.04364	0.321224	-0.740772	0.475866		0.376876	1.06768	0.191086	1.11033		NA	NA	NA		1.12084	0.141442			0	0	0	0		--	--	--
ENSG00000019505.8	57586	SYT13	ENST00000020926.8,ENST00000528101.1,ENST00000533332.1	-0.00035592	-0.00230663	0.998171		0.928221	0.375155	1.32951	0.213212	2.15378	0.0567014	1.05501	0.316242		0.872122	0.977485	0.0422152	1.25953		0.190805	2.71432	0.00723663		1.01944	0.373901			0	0	1	0		--	--	--
ENSG00000019549.13	6591	SNAI2	ENST00000020945.4,ENST00000396822.6,ENST00000649776.1	-0.162634	-1.06821	0.291527		-0.560135	0.587715	-1.07717	0.306702	-1.56602	0.148413	-1.03078	0.326931		0.00214395	1.57143	0.116059	1.37456		-0.115747	-1.62725	0.105299		1.01479	0.854256			0	0	0	0		--	--	--
ENSG00000019582.15	972	CD74	ENST00000009530.12,ENST00000353334.10,ENST00000377795.7,ENST00000517752.5,ENST00000517791.1,ENST00000518797.5,ENST00000522153.1,ENST00000522246.5,ENST00000523208.5,ENST00000523813.1,ENST00000523836.5,ENST00000524315.5	-0.268958	-1.80973	0.0774967		1.66193	0.127509	2.95495	0.0144121	1.67725	0.124425	1.0392	0.323186		0.979688	1.00074	0.0658683	0.836244		0.324414	4.78922	3.30652e-06		0.700517	0.0159823			0	0	1	-1		--	--	#N/A
ENSG00000019991.18	3082	HGF	ENST00000222390.11,ENST00000354224.10,ENST00000412881.5,ENST00000421558.1,ENST00000423064.7,ENST00000444829.7,ENST00000453018.1,ENST00000453411.6,ENST00000457544.7,ENST00000465234.2,ENST00000643024.1	-0.0654621	-0.425155	0.672894		0.613252	0.553401	1.12243	0.287907	0.717108	0.489718	0.525507	0.610684		1.57102e-05	0.944392	#DIV/0!	1		0.0252164	0.35224	0.725039		1	#DIV/0!			0	#DIV/0!	0	#DIV/0!		--	--	--
ENSG00000019995.6	54764	ZRANB1	ENST00000359653.4,ENST00000471421.1	-0.0975185	-0.635019	0.528861		0.298271	0.771602	-1.12376	0.287367	0.301057	0.769538	0.0884439	0.93127		0.00106857	1.50417	0.00175618	1.59667		-0.176441	-2.50314	0.013131		0.89156	0.144116			0	1	0	0		--	--	--
ENSG00000020129.16	23154	NCDN	ENST00000356090.8,ENST00000373243.7,ENST00000373253.7,ENST00000423723.1,ENST00000437806.1,ENST00000459931.1	-0.297036	-2.016	0.0502262		2.87348	0.0165697	0.876353	0.401399	1.62234	0.135795	1.63601	0.13288		7.80857e-05	0.564174	0.0165342	0.767508		0.147234	2.07867	0.0389566		1.09362	0.467503			0	0	0	0		--	--	--
ENSG00000020181.18	25960	ADGRA2	ENST00000315215.11,ENST00000412232.3,ENST00000428068.5	0.0227417	0.147421	0.883505		-0.68289	0.510186	-2.09149	0.062971	-1.13697	0.282063	-0.473325	0.646145		---	---	---	---		-0.0148238	-0.207025	0.836206		1.00916	0.507946			0	0	0	0		--	--	--
ENSG00000020219.9	---	---	ENST00000465400.1	-0.0168899	-0.109475	0.913348		---	---	---	---	---	---	---	---		---	---	---	---		NA	NA	NA		1.02475	0.373901			0	0	0	0		--	--	--
ENSG00000020256.20	55734	ZFP64	ENST00000216923.5,ENST00000346617.8,ENST00000361387.6,ENST00000371515.8,ENST00000371518.6,ENST00000371523.8,ENST00000395979.1,ENST00000395989.7,ENST00000456175.5,ENST00000461898.1,ENST00000467811.5,ENST00000477786.5	-0.109098	-0.711281	0.480842		1.84332	0.0950804	1.53988	0.154612	1.13543	0.282678	0.760034	0.464776		0.94625	0.994111	0.68141	0.969006		-0.125735	-1.76983	0.0783176		0.931595	0.583442			0	0	0	0		--	--	--
ENSG00000020426.11	4331	MNAT1	ENST00000261245.9,ENST00000539616.6,ENST00000553354.5,ENST00000554002.5,ENST00000554641.1,ENST00000555545.1,ENST00000556525.1,ENST00000556764.5,ENST00000557134.1	0.0731431	0.475294	0.63704		-0.928976	0.374782	-1.45567	0.176149	-0.694153	0.503393	-0.253694	0.804872		0.701336	1.03719	0.785019	1.03154		0.00216912	0.0302902	0.975867		0.816276	0.0161419			0	0	0	-1		--	--	#N/A
ENSG00000020577.14	23034	SAMD4A	ENST00000251091.9,ENST00000392067.7,ENST00000553988.5,ENST00000554335.6,ENST00000554587.1,ENST00000555091.1,ENST00000555112.1,ENST00000555192.1,ENST00000555719.1,ENST00000556069.5,ENST00000557013.1,ENST00000557692.2,ENST00000631086.2,ENST00000673751.1,ENST00000673833.1	0.179765	1.1843	0.242952		-1.42657	0.184171	-0.508192	0.62234	-1.75267	0.110204	-1.80553	0.101137		0.000110682	3.10965	0.00171854	3.26317		0.306071	4.48951	1.21985e-05		1.40835	0.1409			0	1	1	0		--	--	--
ENSG00000020633.18	864	RUNX3	ENST00000308873.10,ENST00000338888.3,ENST00000399916.5,ENST00000479341.1,ENST00000496967.1	-0.298439	-2.02645	0.0490991		1.9183	0.0840445	0.538439	0.602052	1.06995	0.309788	0.172003	0.866866		0.178322	0.919148	0.138314	1.26208		0.247355	3.56491	0.000457777		1.00948	0.846902			0	0	1	0		--	--	--
ENSG00000020922.12	4361	MRE11	ENST00000323929.7,ENST00000323977.7,ENST00000393241.8,ENST00000407439.7,ENST00000535120.1,ENST00000536144.1,ENST00000536754.5,ENST00000538923.1,ENST00000540013.5,ENST00000541157.5	-0.0640117	-0.415695	0.679749		1.02764	0.328336	1.02175	0.330983	1.16401	0.271438	1.3687	0.201052		---	---	---	---		0.0182056	0.254269	0.799556		0.855214	0.00853033			0	0	0	-1		--	--	#N/A
ENSG00000021300.14	58473	PLEKHB1	ENST00000227214.10,ENST00000354190.10,ENST00000398492.8,ENST00000398494.8,ENST00000426191.2,ENST00000535129.5,ENST00000535582.5,ENST00000536527.5,ENST00000538227.5,ENST00000539157.5,ENST00000540157.1,ENST00000540431.1,ENST00000541597.5,ENST00000541760.1,ENST00000542389.5,ENST00000543085.5,ENST00000543524.5,ENST00000544282.1,ENST00000544532.5,ENST00000545106.1,ENST00000545798.5,ENST00000546251.5	0.29085	1.97009	0.0554445		-1.06087	0.313697	0.00382536	0.997023	-1.16422	0.271358	-0.468743	0.649305		0.14942	0.872402	0.000193721	0.54693		-0.0485627	-0.678942	0.49798		0.717061	0.243692			0	-1	0	0		--	--	--
ENSG00000021355.13	1992	SERPINB1	ENST00000380739.6,ENST00000460260.1,ENST00000468511.5,ENST00000476896.5,ENST00000490094.5	-0.25004	-1.67361	0.101641		1.59294	0.142257	0.114977	0.910739	-0.337534	0.742693	-0.573735	0.578822		0.0054859	1.54375	0.000166322	2.24138		0.090361	1.26701	0.206664		1.50299	0.293855			0	1	0	0		--	--	--
ENSG00000021461.16	64816	CYP3A43	ENST00000222382.5,ENST00000312017.9,ENST00000342499.8,ENST00000354829.6,ENST00000415413.5,ENST00000417625.5,ENST00000433277.5,ENST00000434806.5,ENST00000436834.5,ENST00000444905.5,ENST00000463915.5,ENST00000472352.1,ENST00000477658.5,ENST00000481362.5,ENST00000491648.5,ENST00000495115.5,ENST00000631161.2	0.0857887	0.558032	0.579785		-1.62138	0.136002	-1.60502	0.139571	-2.79643	0.0189101	-2.10315	0.0617494		0.0140239	0.927564	#DIV/0!	1		0.166225	2.35395	0.0195699		1	#DIV/0!			0	#DIV/0!	0	#DIV/0!		--	--	--
ENSG00000021488.13	11136	SLC7A9	ENST00000023064.9,ENST00000587772.1,ENST00000589659.1,ENST00000590341.5,ENST00000590465.5,ENST00000592232.5	-0.288105	-1.94981	0.0578955		0.358225	0.727621	-1.3554	0.205112	-1.30614	0.220748	-3.50366	0.00569162		0.951845	0.989638	0.786151	1.05614		-0.0555218	-0.776517	0.438385		0.986093	0.857631			0	0	0	0		1435	--	--
ENSG00000021574.12	6683	SPAST	ENST00000315285.8,ENST00000345662.5,ENST00000615843.4,ENST00000621856.2,ENST00000642281.1,ENST00000642455.1,ENST00000642751.1,ENST00000642999.1,ENST00000643327.1,ENST00000643334.1,ENST00000644408.1,ENST00000644954.1,ENST00000645159.1,ENST00000645400.1,ENST00000645550.1,ENST00000645671.1,ENST00000645730.1,ENST00000646082.1,ENST00000646571.1,ENST00000647007.1,ENST00000647133.1	-0.0575319	-0.373468	0.710679		0.381034	0.711148	0.0521746	0.959417	0.397277	0.699511	1.17791	0.266106		0.163811	1.17763	0.378213	1.18974		-0.17695	-2.51058	0.0128658		1.11039	0.325993			0	0	0	0		--	--	--
ENSG00000021645.19	9369	NRXN3	ENST00000281127.11,ENST00000335750.6,ENST00000428277.6,ENST00000553363.6,ENST00000553631.1,ENST00000553803.5,ENST00000554719.5,ENST00000554738.5,ENST00000555073.5,ENST00000555387.1,ENST00000556003.1,ENST00000556088.1,ENST00000556496.2,ENST00000557081.1,ENST00000557594.5,ENST00000634266.1,ENST00000634499.1,ENST00000635466.1	0.158931	1.04325	0.3028		-2.12958	0.0590633	-2.08234	0.0639458	-1.1594	0.27323	-1.36493	0.202195		0.0112287	0.631214	0.00447443	1.13607		-0.0338661	-0.473186	0.63661		0.848626	0.219788			0	1	0	0		--	--	--
ENSG00000021762.20	114879	OSBPL5	ENST00000263650.12,ENST00000348039.9,ENST00000389989.7,ENST00000459995.5,ENST00000465323.1,ENST00000471998.6,ENST00000477622.1,ENST00000478260.5,ENST00000498536.5,ENST00000525498.5,ENST00000526122.5,ENST00000528124.1,ENST00000530372.5,ENST00000532951.1,ENST00000533234.5,ENST00000533721.5,ENST00000534157.1,ENST00000534454.5,ENST00000534491.5	0.127124	0.830596	0.410899		-0.365478	0.722367	0.951999	0.363541	-0.597262	0.563611	-0.125562	0.902567		0.0016986	0.699248	0.324391	1.12956		0.024216	0.338257	0.735534		0.808496	0.0392022			0	0	0	-1		--	--	#N/A
ENSG00000021776.11	9716	AQR	ENST00000156471.10,ENST00000543879.6,ENST00000558202.1,ENST00000559090.5,ENST00000559767.1,ENST00000560117.1	0.036103	0.234127	0.816024		0.477617	0.643191	1.3038	0.221517	0.635892	0.539127	0.891624	0.393543		0.104128	0.886419	0.918445	1.01585		-0.13417	-1.89068	0.0601496		1.08914	0.550231			0	0	0	0		--	--	--
ENSG00000021826.17	1373	CPS1	ENST00000233072.10,ENST00000430249.7,ENST00000451903.3,ENST00000467353.1,ENST00000470791.1,ENST00000479988.1,ENST00000497121.1,ENST00000497163.1,ENST00000619804.1,ENST00000645825.1,ENST00000671984.1,ENST00000673510.1,ENST00000673630.1,ENST00000673698.1,ENST00000673711.1,ENST00000674074.1	-0.112378	-0.732936	0.467669		-0.470972	0.647767	-0.95035	0.364338	-0.483256	0.63932	-0.485462	0.637809		7.40913e-05	0.394776	0.244263	0.876109		-0.110368	-1.55068	0.122599		0.941114	0.633672			0	0	0	0		--	--	--
ENSG00000021852.13	732	C8B	ENST00000371237.9,ENST00000465658.1,ENST00000468990.1,ENST00000494324.1,ENST00000535057.5,ENST00000543257.5	-0.127816	-0.83519	0.408337		0.954172	0.362492	1.48695	0.167863	2.22808	0.0500048	0.509043	0.621765		#DIV/0!	1	#DIV/0!	1		NA	NA	NA		1	#DIV/0!			0	#DIV/0!	0	#DIV/0!		--	--	--
ENSG00000022267.19	2273	FHL1	ENST00000370674.3,ENST00000370676.7,ENST00000370683.6,ENST00000394153.6,ENST00000394155.8,ENST00000420362.5,ENST00000434885.5,ENST00000449474.5,ENST00000452016.5,ENST00000456445.5,ENST00000458357.5,ENST00000477080.1,ENST00000477204.5,ENST00000535737.5,ENST00000539015.5,ENST00000543669.5,ENST00000618438.4,ENST00000625935.2,ENST00000626004.1,ENST00000627383.2,ENST00000627578.2,ENST00000627812.2,ENS…	0.0844488	0.549253	0.585741		-1.53951	0.154702	-1.39526	0.193149	-0.660397	0.523919	-1.20474	0.25604		0.000133406	2.18021	0.309165	1.26573		0.11587	1.62902	0.104924		1.02193	0.925613			0	0	0	0		--	--	--
ENSG00000022277.12	51507	RTF2	ENST00000023939.8,ENST00000357348.9,ENST00000395881.7,ENST00000449062.1,ENST00000466260.1,ENST00000477485.1,ENST00000477573.1,ENST00000484084.5,ENST00000487211.5	-0.133894	-0.875617	0.386219		0.848574	0.415969	1.32197	0.215618	1.36735	0.20146	1.54587	0.153172		---	---	---	---		-0.00556129	-0.0776604	0.938178		1.12909	0.127398			0	0	0	0		--	--	--
ENSG00000022355.18	2554	GABRA1	ENST00000023897.10,ENST00000393943.10,ENST00000428797.7,ENST00000437025.6,ENST00000519542.1,ENST00000519621.2,ENST00000521339.5,ENST00000522651.6,ENST00000634335.1,ENST00000635096.1,ENST00000635880.1,ENST00000635916.2,ENST00000636340.1,ENST00000636408.1,ENST00000636573.1,ENST00000637044.1,ENST00000637620.1,ENST00000637827.1,ENST00000638112.1,ENST00000638159.1	0.109356	0.712986	0.479797		-4.0702	0.00224942	-1.3279	0.213722	-3.13318	0.0106329	-2.34282	0.0411413		#DIV/0!	1	0.373901	1.04243		-0.01323	-0.184763	0.853607		1	#DIV/0!			0	0	0	#DIV/0!		1278	--	--
ENSG00000022556.16	55655	NLRP2	ENST00000263437.10,ENST00000339757.11,ENST00000381637.3,ENST00000391721.8,ENST00000397169.3,ENST00000427260.6,ENST00000433772.6,ENST00000448584.7,ENST00000537859.5,ENST00000539848.5,ENST00000540005.1,ENST00000540597.5,ENST00000542755.1,ENST00000543010.5,ENST00000543277.1,ENST00000585500.5,ENST00000586512.1,ENST00000588107.5,ENST00000588619.5	-0.103954	-0.67737	0.501886		0.463501	0.652929	0.256044	0.803107	-0.0405536	0.96845	-0.344993	0.737246		0.000710136	0.561735	0.000421255	0.629242		-0.00184066	-0.0257034	0.97952		0.813558	0.110131			0	-1	0	0		--	--	--
ENSG00000022567.9	57210	SLC45A4	ENST00000024061.7,ENST00000517878.5,ENST00000519067.5,ENST00000519986.1,ENST00000520137.1,ENST00000521804.1	-0.0791504	-0.514568	0.609553		2.1232	0.0597009	0.810505	0.436514	2.37808	0.0387389	3.08499	0.0115421		0.000624655	0.454392	0.551234	1.08816		-0.217495	-3.11164	0.00213992		1.03775	0.772434			0	0	-1	0		--	--	--
ENSG00000022840.16	9921	RNF10	ENST00000325954.9,ENST00000366112.6,ENST00000413266.6,ENST00000535395.1,ENST00000535417.1,ENST00000535470.5,ENST00000536869.5,ENST00000537376.1,ENST00000537740.1,ENST00000537997.1,ENST00000538254.1,ENST00000538796.5,ENST00000539486.1,ENST00000540046.5,ENST00000542207.5,ENST00000542438.1,ENST00000542701.1,ENST00000543578.1,ENST00000543675.5,ENST00000543757.5,ENST00000544124.1,ENST00000544805.1,ENS…	-0.245414	-1.64064	0.108341		2.48839	0.0320786	3.40278	0.00673949	1.56624	0.148361	2.21933	0.0507517		0.538822	1.03753	0.716931	0.990772		-0.181615	-2.579	0.010645		0.974373	0.83084			0	0	0	0		828	--	--
ENSG00000022976.15	55778	ZNF839	ENST00000420933.2,ENST00000442396.6,ENST00000557803.5,ENST00000558462.5,ENST00000558490.5,ENST00000558850.5,ENST00000559098.5,ENST00000559155.5,ENST00000559185.5,ENST00000560112.1,ENST00000560568.5,ENST00000561251.5	0.0220885	0.143185	0.886829		0.690189	0.505777	0.523879	0.611775	0.913776	0.382338	2.58332	0.0272606		0.0446167	1.24845	0.0307264	1.31562		-0.259751	-3.75615	0.000227768		1.00461	0.931215			0	0	-1	0		--	--	--
ENSG00000023041.11	64429	ZDHHC6	ENST00000369404.3,ENST00000369405.7,ENST00000471035.1,ENST00000482410.5,ENST00000626395.2	-0.0514582	-0.33393	0.740094		0.719006	0.488598	-0.123886	0.90386	1.03902	0.323265	1.38442	0.196342		0.569636	0.976599	0.0173563	0.586897		-0.00387864	-0.0541627	0.956861		0.99907	0.9951			0	0	0	0		--	--	--
ENSG00000023171.18	57476	GRAMD1B	ENST00000322282.11,ENST00000450171.2,ENST00000456860.6,ENST00000525757.1,ENST00000525945.1,ENST00000529432.5,ENST00000529750.5,ENST00000532581.5,ENST00000533341.3,ENST00000534764.1,ENST00000632815.1,ENST00000633087.1,ENST00000633646.1,ENST00000635736.1,ENST00000638086.1,ENST00000638157.1,ENST00000640939.1,ENST00000646146.1	0.217551	1.44449	0.156021		-2.31052	0.043469	-1.3244	0.214839	-2.1721	0.054975	-1.91126	0.0850276		0.00359712	0.641369	0.111553	0.638408		0.132629	1.86857	0.0631829		1.05787	0.284884			0	0	0	0		--	--	--
ENSG00000023191.17	6050	RNH1	ENST00000354420.7,ENST00000356187.9,ENST00000397604.7,ENST00000397614.5,ENST00000397615.6,ENST00000438658.6,ENST00000524464.5,ENST00000524780.5,ENST00000525522.5,ENST00000525701.5,ENST00000526295.1,ENST00000527485.5,ENST00000528713.5,ENST00000529115.5,ENST00000529306.5,ENST00000529368.5,ENST00000529768.5,ENST00000531149.1,ENST00000531223.1,ENST00000531540.5,ENST00000532055.5,ENST00000533410.5,ENS…	-0.257015	-1.72355	0.0921446		1.31024	0.219411	2.567	0.0280344	1.78648	0.104323	2.08975	0.0631553		0.000203527	0.723784	0.0613129	0.764608		0.0269001	0.375775	0.707492		1.07579	0.576835			0	0	0	0		--	--	--
ENSG00000023228.14	4719	NDUFS1	ENST00000233190.11,ENST00000423725.5,ENST00000432169.5,ENST00000440274.5,ENST00000449699.5,ENST00000454195.1,ENST00000455934.6,ENST00000456284.5,ENST00000457011.5,ENST00000498520.1	-0.0699757	-0.454609	0.651732		0.252217	0.805981	-0.771387	0.458317	0.101443	0.921204	0.337606	0.74264		0.0610426	0.86861	0.0886357	0.828593		0.00137344	0.0191791	0.984718		0.980895	0.765754			0	0	0	0		--	--	--
ENSG00000023287.13	9821	RB1CC1	ENST00000025008.10,ENST00000435644.6,ENST00000517963.1,ENST00000518211.1,ENST00000518468.1,ENST00000518710.5,ENST00000519912.1,ENST00000521611.1,ENST00000522957.1,ENST00000523594.1	-0.084954	-0.552562	0.583492		1.66204	0.127485	1.65738	0.128436	0.665564	0.520745	0.723443	0.485986		0.00106328	1.83208	0.0561187	1.5359		-0.186443	-2.65001	0.00870959		0.976828	0.655113			0	0	-1	0		--	--	--
ENSG00000023318.8	23071	ERP44	ENST00000262455.7	-0.0676331	-0.439319	0.662683		0.190492	0.852735	-0.750662	0.470151	-1.02141	0.331134	0.0193968	0.984906		0.00798679	1.405	0.145769	0.882997		0.286712	4.17917	4.4139e-05		1.07173	0.566458			0	0	1	0		--	--	--
ENSG00000023330.15	211	ALAS1	ENST00000310271.6,ENST00000394965.6,ENST00000459884.1,ENST00000469224.5,ENST00000484952.6,ENST00000493402.1	-0.244541	-1.63443	0.109643		1.68381	0.123125	1.42308	0.185154	0.892637	0.393025	1.81251	0.0999918		0.00151671	0.754244	0.593766	0.953864		0.00523502	0.073104	0.941798		0.947125	0.54446			0	0	0	0		--	--	--
ENSG00000023445.15	330	BIRC3	ENST00000263464.8,ENST00000526421.6,ENST00000527309.2,ENST00000527336.1,ENST00000528940.1,ENST00000532808.5,ENST00000615299.4,ENST00000673846.1	-0.206936	-1.37077	0.177729		-0.0588241	0.954251	-1.97931	0.0759592	-1.25717	0.237261	-1.53279	0.156332		6.25114e-05	3.70483	0.000821627	4.34611		0.389007	5.89664	1.61076e-08		1.59164	0.0975502			0	1	1	0		--	--	--
ENSG00000023516.9	11215	AKAP11	ENST00000025301.4	-0.130031	-0.84991	0.400194		1.12428	0.287158	-0.194981	0.849313	0.81618	0.433409	0.641325	0.535733		0.0151013	1.43681	0.0241516	1.35024		0.0249613	0.348674	0.72771		0.86635	0.142102			0	0	0	0		--	--	--
ENSG00000023572.9	51022	GLRX2	ENST00000367439.7,ENST00000367440.3,ENST00000472197.1,ENST00000608166.2	0.0762236	0.495427	0.622881		-1.13205	0.284029	-2.61381	0.0258709	-0.812889	0.435208	-0.492952	0.632691		0.00351777	1.2591	0.0787493	0.730476		0.188691	2.68312	0.00792037		1.39764	0.0823269			0	0	1	0		--	--	--
ENSG00000023608.5	6617	SNAPC1	ENST00000216294.5	-0.13886	-0.90872	0.368683		0.593289	0.566164	-0.99328	0.344	-0.151375	0.88269	-0.359534	0.726672		0.00868067	1.50783	0.00464125	2.00109		-0.111352	-1.56467	0.119281		1.09132	0.571382			0	1	0	0		--	--	--
ENSG00000023697.13	51071	DERA	ENST00000428559.7,ENST00000524480.5,ENST00000526521.5,ENST00000526530.1,ENST00000528821.5,ENST00000530274.5,ENST00000531803.5,ENST00000532573.1,ENST00000532964.5,ENST00000533447.5	0.11002	0.717366	0.477119		-0.459387	0.65578	-0.0603553	0.953062	-0.296292	0.773069	-0.294708	0.774244		0.986485	1.00124	0.152265	0.898206		-0.128668	-1.81182	0.0715531		0.975576	0.813305			0	0	0	0		--	--	--
ENSG00000023734.11	11171	STRAP	ENST00000025399.10,ENST00000419869.7,ENST00000536737.1,ENST00000538718.1,ENST00000539887.1,ENST00000541731.1	-0.268827	-1.80878	0.0776477		1.93196	0.0821677	1.25285	0.238765	2.0509	0.0674065	2.69226	0.0226119		0.0168723	0.845717	0.0233869	0.768421		-0.150947	-2.13229	0.0342343		0.887837	0.394367			0	0	0	0		--	--	--
ENSG00000023839.12	1244	ABCC2	ENST00000370434.1,ENST00000496621.1,ENST00000647814.1,ENST00000647836.1,ENST00000648324.1,ENST00000648523.1,ENST00000648689.1,ENST00000649459.1,ENST00000649493.1,ENST00000649932.1	-0.159099	-1.04438	0.302283		1.01915	0.332156	0.0847164	0.934159	0.0700219	0.945557	0.6688	0.518763		0.00529237	0.578481	0.0316266	0.73924		-0.0388027	-0.542259	0.588259		1.17483	0.473882			0	0	0	0		--	--	--
ENSG00000023892.11	50619	DEF6	ENST00000316637.7,ENST00000444278.2,ENST00000468102.1	-0.293777	-1.99178	0.0529236		1.883	0.0890825	1.15588	0.2746	0.854558	0.4128	0.995262	0.343081		0.0495864	0.806016	0.622347	0.944691		0.11252	1.58129	0.115432		1.07886	0.681009			0	0	0	0		--	--	--
ENSG00000023902.14	51177	PLEKHO1	ENST00000369124.5,ENST00000369126.5,ENST00000441340.1,ENST00000477309.1,ENST00000479194.5,ENST00000485470.1,ENST00000492304.1,ENST00000502767.1,ENST00000607609.2	-0.123803	-0.808555	0.423328		1.10891	0.293424	0.302843	0.768216	1.09378	0.2997	0.610063	0.555429		0.00383768	0.740316	0.0551174	0.602585		0.303917	4.45469	1.41397e-05		0.998871	0.989555			0	0	1	0		--	--	--
ENSG00000023909.10	2730	GCLM	ENST00000370238.8,ENST00000462183.1,ENST00000467772.1,ENST00000615724.1	-0.0667911	-0.433825	0.666636		-0.07398	0.942485	-0.787033	0.449513	-0.738891	0.476958	-0.68591	0.508359		0.385871	0.928312	0.953322	1.00448		-0.121431	-1.70833	0.0891669		0.991473	0.920507			0	0	0	0		--	--	--
ENSG00000024048.10	23304	UBR2	ENST00000372899.5,ENST00000372901.1,ENST00000372903.6	-0.295174	-2.00215	0.0517532		2.55415	0.0286592	0.710687	0.49352	2.09549	0.06255	1.99397	0.0741294		0.0099421	1.35377	0.00307003	1.71091		0.0169149	0.236238	0.813496		1.0949	0.0819157			0	1	0	0		--	--	--
ENSG00000024422.12	30846	EHD2	ENST00000263277.8,ENST00000538399.1,ENST00000540884.1,ENST00000596225.5,ENST00000602215.1	-0.360706	-2.50637	0.0161562		4.33516	0.00147754	1.2736	0.231611	1.24726	0.240723	1.2404	0.243142		0.777209	1.04125	0.610536	1.04342		-0.0761685	-1.06673	0.287411		1.26099	0.181554			0	0	0	0		120	--	--
ENSG00000024526.17	55635	DEPDC1	ENST00000370966.9,ENST00000456315.7,ENST00000488146.5,ENST00000489862.1,ENST00000525124.1	0.0200035	0.129664	0.897451		-0.543915	0.598416	0.614259	0.552762	0.0927536	0.927931	-0.165621	0.871755		0.155388	0.872684	0.0476779	0.67383		-0.114984	-1.61638	0.107628		0.945476	0.301539			0	0	0	0		--	--	--
ENSG00000024862.17	25901	CCDC28A	ENST00000332797.10,ENST00000611852.4,ENST00000617445.4	-9.48397e-05	-0.000614632	0.999513		0.702637	0.498312	1.54429	0.153549	0.881964	0.3985	1.39615	0.192888		0.00129588	1.90608	0.0256103	1.23891		0.00908633	0.126889	0.899159		0.856177	0.403504			0	0	0	0		--	--	--
ENSG00000025039.15	58528	RRAGD	ENST00000359203.3,ENST00000369415.9,ENST00000492783.1	-0.270123	-1.81818	0.0761727		1.99337	0.0742031	2.04151	0.0684743	2.20734	0.0517934	2.01589	0.0714689		0.000796287	2.2952	0.265708	1.107		-0.170552	-2.41704	0.0165679		1.03558	0.872495			0	0	0	0		--	--	--
ENSG00000025156.13	3298	HSF2	ENST00000368455.9,ENST00000452194.5,ENST00000465214.2	-0.0388507	-0.251972	0.802292		0.893819	0.392422	-0.469613	0.648704	0.739393	0.476666	1.58895	0.143156		0.0549855	1.18142	0.187151	1.18258		0.0484201	0.676944	0.499244		0.914943	0.450893			0	0	0	0		--	--	--
ENSG00000025293.17	51230	PHF20	ENST00000339089.10,ENST00000374000.8,ENST00000374012.8,ENST00000420233.1,ENST00000449988.1,ENST00000452270.5,ENST00000461122.5,ENST00000461405.1,ENST00000473943.1,ENST00000480940.1,ENST00000481202.5,ENST00000485604.1,ENST00000486408.5,ENST00000495338.5,ENST00000496305.5,ENST00000617560.1	0.0597027	0.387609	0.700263		0.0386832	0.969904	0.746972	0.472278	1.1672	0.270209	1.34851	0.207241		0.00128673	1.38516	0.240397	1.10727		-0.201502	-2.87275	0.0045198		1.08482	0.520505			0	0	-1	0		--	--	--
ENSG00000025423.11	8630	HSD17B6	ENST00000322165.1,ENST00000553476.1,ENST00000554150.5,ENST00000554155.1,ENST00000554643.5,ENST00000555159.5,ENST00000555805.5,ENST00000556481.5,ENST00000556650.5,ENST00000556875.5	0.0248047	0.160802	0.87302		-0.246215	0.810496	-0.113671	0.911748	-0.471826	0.647178	-1.09592	0.298806		0.0598495	0.873198	0.00239027	0.740779		NA	NA	NA		1.12675	0.51569			0	-1	0	0		--	--	--
ENSG00000025434.19	10062	NR1H3	ENST00000395397.7,ENST00000405576.5,ENST00000405853.7,ENST00000407404.5,ENST00000412937.5,ENST00000419652.5,ENST00000420369.5,ENST00000436029.5,ENST00000436778.5,ENST00000437276.1,ENST00000441012.7,ENST00000444396.5,ENST00000449369.5,ENST00000457932.5,ENST00000461778.5,ENST00000462051.5,ENST00000467728.5,ENST00000473222.1,ENST00000476086.6,ENST00000481020.5,ENST00000481889.6,ENST00000483882.1,ENS…	-0.11516	-0.751322	0.456648		-0.0551556	0.957101	-0.356779	0.728671	-0.670806	0.517537	-1.10516	0.294971		0.00711779	0.896129	0.233707	1.10051		0.2666	3.86267	0.000152559		1.13926	0.359813			0	0	1	0		--	--	--
ENSG00000025708.14	1890	TYMP	ENST00000252029.8,ENST00000395678.7,ENST00000395680.6,ENST00000395681.6,ENST00000425169.1,ENST00000476284.1,ENST00000487162.1,ENST00000487577.5,ENST00000650719.1,ENST00000651095.1,ENST00000651196.1,ENST00000651401.1,ENST00000651490.1,ENST00000651906.1,ENST00000652237.1,ENST00000652352.1,ENST00000652401.1	-0.151218	-0.991407	0.327164		3.65929	0.00439424	2.91787	0.0153564	0.597423	0.563508	0.756686	0.466691		0.000379637	1.86797	0.000744614	3.94657		0.5323	8.78047	8.27303e-16		1.73695	0.0639603			0	1	1	0		890	--	--
ENSG00000025770.19	29781	NCAPH2	ENST00000299821.15,ENST00000395698.7,ENST00000395701.7,ENST00000418794.1,ENST00000420993.7,ENST00000518394.5,ENST00000520297.5,ENST00000522048.1,ENST00000522304.1,ENST00000523045.5	-0.0924694	-0.601849	0.55051		1.14197	0.280074	-0.0858053	0.933315	0.239525	0.815537	1.21699	0.251549		0.000275884	0.525354	0.00253487	0.578457		0.102073	1.43285	0.153501		1.11042	0.0974468			0	-1	0	0		--	--	--
ENSG00000025772.8	10953	TOMM34	ENST00000372813.4	-0.129344	-0.845347	0.402707		1.65053	0.129846	1.21947	0.250646	1.4286	0.183601	1.17842	0.265911		0.0115223	0.760097	0.00276091	0.815884		0.0867058	1.21536	0.225699		0.900539	0.312711			0	-1	0	0		--	--	--
ENSG00000025796.14	11231	SEC63	ENST00000369002.9,ENST00000429168.1,ENST00000446496.1,ENST00000459782.1,ENST00000460009.1,ENST00000465210.1,ENST00000466419.1,ENST00000473746.1,ENST00000484803.5,ENST00000489455.1	0.0448002	0.29063	0.772765		0.685182	0.5088	1.27202	0.232149	-0.268555	0.793731	0.134567	0.895625		0.00103059	1.78416	0.36486	1.15048		-0.148277	-2.09372	0.0375774		0.860976	0.347249			0	0	0	0		--	--	--
ENSG00000025800.14	23633	KPNA6	ENST00000373625.8,ENST00000446515.1,ENST00000469790.1,ENST00000471599.5	-0.121366	-0.792397	0.432582		0.719929	0.488054	-0.595199	0.564936	0.250262	0.807451	0.0635387	0.95059		0.952122	0.996811	0.588672	1.03035		0.0128743	0.179794	0.857501		0.962709	0.631301			0	0	0	0		--	--	--
ENSG00000026025.16	7431	VIM	ENST00000224237.9,ENST00000421459.2,ENST00000469543.5,ENST00000478746.1,ENST00000485947.1,ENST00000487938.5,ENST00000495528.1,ENST00000497849.1,ENST00000544301.7,ENST00000637053.1	-0.346571	-2.39443	0.0211864		2.98464	0.0136987	3.42738	0.0064669	1.42031	0.185937	1.25819	0.236906		0.0321529	1.47531	0.000614856	0.568557		0.111151	1.56182	0.119952		0.829155	0.608258			0	-1	0	0		881	--	--
ENSG00000026036.22	---	---	ENST00000480273.5,ENST00000492259.6,ENST00000496281.2	-0.260454	-1.74827	0.087724		---	---	---	---	---	---	---	---		---	---	---	---		NA	NA	NA		0.964551	0.589741			0	0	0	0		--	--	--
ENSG00000026103.22	355	FAS	ENST00000313771.9,ENST00000352159.8,ENST00000355279.2,ENST00000355740.7,ENST00000357339.6,ENST00000371857.7,ENST00000460510.5,ENST00000466081.5,ENST00000477270.5,ENST00000479522.5,ENST00000484444.5,ENST00000487314.1,ENST00000488877.5,ENST00000492756.5,ENST00000494410.5,ENST00000494799.5,ENST00000612663.5,ENST00000640140.1,ENST00000640250.1,ENST00000640681.1,ENST00000652046.1	-0.335192	-2.30568	0.0261359		3.39962	0.00677539	2.5155	0.0306227	2.20016	0.0524269	1.24283	0.242283		0.00701588	1.25797	0.00383631	2.03735		0.316718	4.66276	5.77852e-06		1.13794	0.49886			0	1	1	0		930	--	--
ENSG00000026297.15	8635	RNASET2	ENST00000028008.9,ENST00000358165.7,ENST00000366855.10,ENST00000421787.5,ENST00000467705.6,ENST00000476238.6,ENST00000478180.6,ENST00000496851.6,ENST00000499370.6,ENST00000508775.5,ENST00000509073.1,ENST00000510083.1,ENST00000611959.1,ENST00000620173.4	0.132547	0.866647	0.39106		-0.256447	0.802804	-0.292433	0.775933	0.521152	0.613605	0.772568	0.457649		0.0643598	0.828278	0.0470137	0.623227		-0.0330317	-0.461514	0.644944		0.942115	0.436936			0	0	0	0		--	--	--
ENSG00000026508.19	960	CD44	ENST00000263398.10,ENST00000278385.10,ENST00000278386.10,ENST00000279452.10,ENST00000352818.8,ENST00000415148.6,ENST00000425428.6,ENST00000428726.8,ENST00000433892.6,ENST00000434472.6,ENST00000442151.6,ENST00000524922.1,ENST00000525209.5,ENST00000525211.6,ENST00000525241.1,ENST00000525293.5,ENST00000525348.1,ENST00000525469.1,ENST00000525685.6,ENST00000525688.5,ENST00000526000.6,ENST00000526025.2…	-0.0336377	-0.218121	0.828391		-1.11319	0.291668	-0.513852	0.618518	-0.748272	0.471528	-1.33826	0.210443		0.000461988	1.61938	0.0125344	0.832684		-0.142906	-2.01626	0.0451445		0.777388	0.277944			0	0	0	0		--	--	--
ENSG00000026559.14	3755	KCNG1	ENST00000371571.5,ENST00000424171.5,ENST00000433903.5,ENST00000439216.5,ENST00000447736.1,ENST00000506387.1	-0.0766659	-0.498318	0.620859		0.378279	0.71313	1.35952	0.203847	0.283104	0.782871	-1.17497	0.267224		0.527206	0.924916	0.00674909	1.73378		0.053331	0.745788	0.456694		1.24683	0.0348725			0	1	0	1		--	--	205
ENSG00000026652.15	56895	AGPAT4	ENST00000320285.9,ENST00000366905.3,ENST00000366911.9,ENST00000436279.1,ENST00000437165.1,ENST00000624499.2	0.126758	0.828168	0.412257		-2.55483	0.028626	-2.36718	0.039467	-2.02072	0.0708953	-2.11678	0.0603494		0.061859	1.08937	0.0150571	1.1854		-0.0486503	-0.680169	0.497204		0.760115	0.136569			0	0	0	0		--	--	--
ENSG00000026751.17	57823	SLAMF7	ENST00000359331.8,ENST00000368042.7,ENST00000368043.8,ENST00000441662.6,ENST00000444090.6,ENST00000458104.6,ENST00000458602.6,ENST00000484221.1,ENST00000488819.1,ENST00000495334.1,ENST00000621377.4	-0.378526	-2.65034	0.0112888		2.29336	0.0447569	1.57639	0.146014	-0.0438467	0.96589	0.107954	0.916168		0.0691971	1.20541	0.759341	1.06047		0.400645	6.10621	5.41902e-09		1.37959	0.0411338			0	0	1	1		--	--	18
ENSG00000026950.17	11119	BTN3A1	ENST00000082468.11,ENST00000289361.11,ENST00000414912.2,ENST00000425234.6,ENST00000427334.5,ENST00000450085.6,ENST00000465690.6,ENST00000476549.6,ENST00000502361.1,ENST00000506698.1,ENST00000513047.5	-0.287368	-1.94437	0.058568		2.12575	0.0594454	2.23935	0.049058	1.70658	0.118709	1.79131	0.103506		0.00881609	1.42864	0.000234222	2.11944		0.425437	6.56462	4.60717e-10		1.14071	0.445208			0	1	1	0		--	--	--
ENSG00000027001.10	4285	MIPEP	ENST00000382172.4,ENST00000433710.2,ENST00000464194.3,ENST00000469167.1,ENST00000494139.1	-0.187838	-1.23939	0.222082		1.50487	0.163271	0.99357	0.343865	1.40623	0.189962	1.35385	0.20559		0.332698	0.95475	0.000361819	0.486539		-0.0668123	-0.935073	0.350907		0.731057	0.048528			0	-1	0	-1		--	--	#N/A
ENSG00000027075.15	5583	PRKCH	ENST00000332981.10,ENST00000536400.5,ENST00000552875.2,ENST00000553265.5,ENST00000553726.5,ENST00000553830.1,ENST00000553831.5,ENST00000553846.1,ENST00000553889.5,ENST00000554835.1,ENST00000555082.5,ENST00000555110.1,ENST00000555185.5,ENST00000555233.5,ENST00000555382.5,ENST00000555542.5,ENST00000555604.1,ENST00000555628.5,ENST00000555906.5,ENST00000556164.5,ENST00000556245.1,ENST00000556778.5,EN…	-0.119588	-0.78062	0.439404		0.640814	0.536051	-0.0450318	0.964969	-1.01947	0.33201	-0.496629	0.630186		0.000502127	2.33347	0.000950848	1.24475		-0.0673583	-0.942749	0.346976		1.14946	0.206256			0	1	0	0		--	--	--
ENSG00000027644.5	3645	INSRR	ENST00000368195.4	-0.0242725	-0.15735	0.875723		0.202521	0.84357	-0.179871	0.860846	0.871499	0.40392	0.416386	0.685924		0.373901	1.04083	#DIV/0!	1		NA	NA	NA		1	#DIV/0!			0	#DIV/0!	0	#DIV/0!		--	--	--
ENSG00000027697.14	3459	IFNGR1	ENST00000367739.8,ENST00000414770.5,ENST00000458076.5,ENST00000478333.1,ENST00000642390.1,ENST00000643119.1,ENST00000644894.1,ENST00000645045.1,ENST00000645753.1,ENST00000646036.1,ENST00000646898.1,ENST00000647124.1	0.204537	1.35418	0.182921		-1.0963	0.298648	-1.47772	0.170273	-2.60332	0.0263411	-0.833343	0.424108		1.21417e-05	2.39797	0.000539154	1.99603		-0.172509	-2.44562	0.0153475		1.01972	0.712513			0	1	0	0		--	--	--
ENSG00000027847.14	11285	B4GALT7	ENST00000029410.10,ENST00000502420.1,ENST00000505145.1,ENST00000505433.5,ENST00000505468.1,ENST00000507061.1,ENST00000510761.1,ENST00000515353.1	-0.00504113	-0.0326707	0.974092		-0.071564	0.94436	0.252531	0.805745	-0.205258	0.841489	0.0734607	0.942888		0.0056551	0.670467	0.0475341	0.752924		-0.0389279	-0.544011	0.587055		1.0615	0.455821			0	0	0	0		--	--	--
ENSG00000027869.11	9047	SH2D2A	ENST00000368198.7,ENST00000368199.7,ENST00000392306.2,ENST00000468744.5,ENST00000486350.1,ENST00000495306.1	-0.378751	-2.65218	0.0112363		2.84311	0.017455	0.984044	0.348303	1.68246	0.123392	1.01503	0.33402		0.00209398	1.63473	0.0619219	1.33926		0.293394	4.28563	2.86136e-05		0.968594	0.399305			0	0	1	0		--	--	--
ENSG00000028116.17	7444	VRK2	ENST00000340157.8,ENST00000412104.6,ENST00000417641.6,ENST00000428021.1,ENST00000432057.2,ENST00000435505.6,ENST00000440705.6,ENST00000463222.1,ENST00000478687.5,ENST00000648897.1	-0.233406	-1.55561	0.127305		1.90873	0.0853837	0.745803	0.472953	1.76246	0.108471	1.52655	0.15786		0.000198733	2.07528	0.0890204	1.55253		NA	NA	NA		1.07957	0.444653			0	0	0	0		--	--	--
ENSG00000028137.19	7133	TNFRSF1B	ENST00000376259.7,ENST00000489921.1,ENST00000492361.1,ENST00000536782.2	-0.24792	-1.65848	0.104672		0.746918	0.472309	-0.107194	0.916755	-0.0148549	0.98844	-0.567757	0.582722		0.0265839	1.6478	0.00271778	2.65674		0.0256783	0.358697	0.72021		1.03304	0.259362			0	1	0	0		--	--	--
ENSG00000028203.18	55591	VEZT	ENST00000261219.7,ENST00000356859.8,ENST00000397792.8,ENST00000436874.6,ENST00000546365.5,ENST00000546398.5,ENST00000546409.5,ENST00000546445.5,ENST00000546557.5,ENST00000546951.1,ENST00000547484.5,ENST00000547611.5,ENST00000547894.5,ENST00000547997.5,ENST00000548245.5,ENST00000548371.5,ENST00000548455.5,ENST00000548822.5,ENST00000548838.5,ENST00000549002.5,ENST00000549192.5,ENST00000549589.5,ENS…	-0.131131	-0.857231	0.396182		0.903865	0.387323	-0.290671	0.777242	0.403927	0.694769	0.453988	0.659531		0.000657456	1.59447	0.0706386	1.36452		-0.0675178	-0.944991	0.345833		1.08121	0.255917			0	0	0	0		--	--	--
ENSG00000028277.21	5452	POU2F2	ENST00000342301.8,ENST00000389341.9,ENST00000524801.6,ENST00000526816.6,ENST00000526831.2,ENST00000528894.8,ENST00000529067.5,ENST00000529952.5,ENST00000530982.7,ENST00000531773.5,ENST00000532176.2,ENST00000533548.1,ENST00000534559.5,ENST00000558596.4,ENST00000560398.5,ENST00000560558.5,ENST00000560804.6,ENST00000598842.2,ENST00000625670.2,ENST00000636631.1	-0.262695	-1.76442	0.0849326		1.07285	0.308546	-0.0810667	0.936988	0.242721	0.813128	0.257446	0.802054		0.0506972	1.5771	0.00248252	2.3031		0.0994722	1.39598	0.164308		1.07681	0.478858			0	1	0	0		--	--	--
ENSG00000028310.18	65980	BRD9	ENST00000466684.5,ENST00000467963.6,ENST00000475706.5,ENST00000483173.5,ENST00000483234.5,ENST00000487688.1,ENST00000489093.1,ENST00000489816.5,ENST00000490814.6,ENST00000493082.5,ENST00000494422.1,ENST00000495265.5,ENST00000495794.5,ENST00000497410.5,ENST00000518250.5,ENST00000518251.1,ENST00000519112.5,ENST00000519838.5,ENST00000523139.5	0.0502581	0.326122	0.745952		-0.258457	0.801296	-0.470787	0.647894	-0.644358	0.533844	-0.528789	0.608488		0.371057	1.06539	0.0365029	0.847782		-0.121549	-1.71002	0.088853		0.851659	0.152788			0	0	0	0		--	--	--
ENSG00000028528.15	6642	SNX1	ENST00000261889.9,ENST00000380285.7,ENST00000558040.5,ENST00000559061.5,ENST00000559339.1,ENST00000559389.1,ENST00000559401.1,ENST00000559844.6,ENST00000559961.1,ENST00000560260.5,ENST00000560829.5,ENST00000560861.1,ENST00000561026.5,ENST00000625244.2	0.111747	0.728765	0.47019		-0.916736	0.380858	-0.92386	0.377313	-1.405	0.190316	-1.48989	0.167102		0.0141856	0.875904	0.00177915	0.779957		0.0422029	0.589857	0.555969		1.12209	0.329369			0	-1	0	0		--	--	--
ENSG00000028839.10	9519	TBPL1	ENST00000237264.9,ENST00000367869.1,ENST00000367871.5,ENST00000416965.5,ENST00000457715.1,ENST00000477527.1,ENST00000481694.1,ENST00000613034.4	-0.116433	-0.759737	0.451655		0.516209	0.61693	-0.0285275	0.977803	0.976173	0.352002	1.16513	0.271008		0.241583	1.05036	0.428823	0.863087		0.349155	5.20314	4.9409e-07		1.10762	0.436311			0	0	1	0		--	--	--
ENSG00000029153.14	56938	ARNTL2	ENST00000261178.9,ENST00000266503.9,ENST00000311001.9,ENST00000395901.6,ENST00000457040.6,ENST00000539558.1,ENST00000542388.1,ENST00000544915.5,ENST00000546179.5	-0.0724637	-0.470857	0.64018		1.64442	0.131116	0.598763	0.562648	0.201795	0.844123	0.501562	0.626833		4.521e-05	2.38387	0.00285584	1.79565		0.206646	2.94931	0.00357436		1.57769	0.041864			0	1	1	1		--	--	81
ENSG00000029363.17	9774	BCLAF1	ENST00000353331.8,ENST00000392348.6,ENST00000476194.1,ENST00000526228.1,ENST00000527536.5,ENST00000527613.5,ENST00000527759.5,ENST00000528229.1,ENST00000529522.5,ENST00000529826.5,ENST00000529917.5,ENST00000530429.5,ENST00000530767.5,ENST00000531224.6,ENST00000532076.1,ENST00000532384.5,ENST00000533422.5,ENST00000533621.1,ENST00000534269.5,ENST00000534321.1,ENST00000534762.5,ENST00000534792.5,ENS…	0.15744	1.03322	0.307416		-0.117817	0.908546	0.508555	0.622095	0.592281	0.566813	0.131636	0.897883		0.674998	0.966415	0.935427	1.01619		0.0726023	1.01652	0.310642		0.906283	0.148776			0	0	0	0		--	--	--
ENSG00000029364.12	55334	SLC39A9	ENST00000031146.8,ENST00000336643.10,ENST00000538956.5,ENST00000554023.1,ENST00000554059.1,ENST00000555245.5,ENST00000555840.5,ENST00000556125.5,ENST00000556605.5,ENST00000557046.1,ENST00000628474.2	-0.0344145	-0.223163	0.82449		-0.8121	0.43564	-1.26203	0.235578	-2.20565	0.051942	-1.4669	0.173134		0.865261	1.00774	0.0634565	0.826261		0.0166483	0.232513	0.816384		1.02733	0.644447			0	0	0	0		--	--	--
ENSG00000029534.20	286	ANK1	ENST00000265709.13,ENST00000289734.12,ENST00000314214.12,ENST00000335651.6,ENST00000347528.8,ENST00000348036.8,ENST00000518061.1,ENST00000518715.2,ENST00000520299.5,ENST00000521407.1,ENST00000522231.5,ENST00000522543.5,ENST00000524227.5,ENST00000645531.1	-0.112021	-0.730578	0.469093		0.172839	0.866227	-0.0970449	0.924608	-0.290927	0.777051	0.00698228	0.994566		0.0112289	0.526043	0.317	1.11033		0.132739	1.87015	0.0629622		1.25954	0.0781669			0	0	0	0		--	--	--
ENSG00000029559.7	3381	IBSP	ENST00000226284.7	-0.137475	-0.899483	0.373524		0.265683	0.79588	0.280041	0.785154	0.0228313	0.982234	-0.00137686	0.998929		0.118044	0.962512	#DIV/0!	1		NA	NA	NA		1	#DIV/0!			0	#DIV/0!	0	#DIV/0!		--	--	--
ENSG00000029639.11	51106	TFB1M	ENST00000367166.5,ENST00000466349.1,ENST00000468889.5,ENST00000470239.1,ENST00000475849.1,ENST00000480390.1,ENST00000487586.5,ENST00000489874.5,ENST00000495806.1	0.0703897	0.457311	0.649804		0.0967813	0.924812	1.72522	0.115199	0.649746	0.530498	0.234307	0.819474		0.00672553	1.2476	0.01763	0.837713		0.0219364	0.306399	0.759627		0.888312	0.33238			0	0	0	0		--	--	--
ENSG00000029725.17	9135	RABEP1	ENST00000341923.10,ENST00000537505.6,ENST00000570487.1,ENST00000572250.1,ENST00000574568.1,ENST00000575475.2,ENST00000575991.1	-0.282072	-1.90541	0.063588		2.83595	0.0176707	1.20658	0.255364	0.958999	0.360171	1.3521	0.20613		0.0422151	1.10304	0.210974	1.08687		0.100068	1.40442	0.161783		0.996742	0.946352			0	0	0	0		--	--	--
ENSG00000029993.15	3149	HMGB3	ENST00000325307.12,ENST00000419110.5,ENST00000430118.1,ENST00000448905.6,ENST00000455596.5	-0.0663881	-0.431195	0.668531		0.516185	0.616946	1.05421	0.31659	0.587021	0.570204	0.984102	0.348276		0.000663511	0.635808	5.96539e-05	0.516705		-0.0986337	-1.38409	0.167912		0.931295	0.644258			0	-1	0	0		--	--	--
ENSG00000030066.13	23279	NUP160	ENST00000378460.6,ENST00000526569.1,ENST00000526870.1,ENST00000527126.1,ENST00000527750.1,ENST00000528071.5,ENST00000528501.5,ENST00000529863.1,ENST00000530326.5,ENST00000531016.1,ENST00000532773.1	-0.0127353	-0.0825407	0.934609		-0.52437	0.611446	-0.662548	0.522596	-0.245875	0.810752	-0.887165	0.395825		0.0361358	1.18408	0.164268	1.17632		0.0670117	0.937876	0.349468		0.995969	0.965155			0	0	0	0		--	--	--
ENSG00000030110.13	578	BAK1	ENST00000360661.9,ENST00000374467.4,ENST00000442998.6	-0.424859	-3.04156	0.00404495		3.76448	0.00369489	1.71261	0.117563	2.68309	0.0229707	2.24039	0.0489717		0.155816	0.860326	0.00155924	1.42136		0.400555	6.10456	5.46612e-09		1.50203	0.0438504			1	1	1	1		634	--	6
ENSG00000030304.14	4593	MUSK	ENST00000189978.10,ENST00000374438.1,ENST00000374439.1,ENST00000374440.7,ENST00000374448.9,ENST00000416899.7,ENST00000634612.1	0.309394	2.10856	0.0409882		-1.36909	0.200934	-0.762317	0.463472	-0.85921	0.410348	-1.41316	0.187971		#DIV/0!	1	#DIV/0!	1		-0.0721901	-1.01072	0.313405		1.0274	0.373901			0	#DIV/0!	0	0		--	--	--
ENSG00000030419.16	22807	IKZF2	ENST00000342002.6,ENST00000374319.8,ENST00000374326.7,ENST00000412444.5,ENST00000431520.5,ENST00000433134.5,ENST00000434687.5,ENST00000439848.5,ENST00000442445.1,ENST00000451136.6,ENST00000452786.2,ENST00000453575.5,ENST00000457361.5,ENST00000484040.1	-0.291507	-1.97495	0.0548708		3.30918	0.00789029	2.85832	0.0170059	2.56085	0.0283318	1.52015	0.15944		0.237028	1.35107	0.121556	1.62364		0.0711932	0.996688	0.320151		1.01052	0.909969			0	0	0	0		932	--	--
ENSG00000030582.18	2896	GRN	ENST00000053867.8,ENST00000585348.1,ENST00000585512.5,ENST00000586242.1,ENST00000586443.1,ENST00000586782.5,ENST00000587109.5,ENST00000587387.5,ENST00000587518.5,ENST00000587958.1,ENST00000588143.5,ENST00000588170.5,ENST00000588237.5,ENST00000589265.5,ENST00000589536.5,ENST00000589923.1,ENST00000590984.1,ENST00000591740.5,ENST00000592323.5,ENST00000592783.5,ENST00000593167.5,ENST00000639447.1	-0.0754143	-0.490136	0.626588		-0.0493622	0.961603	0.543019	0.59901	-0.862004	0.408881	-0.862068	0.408847		0.00191493	0.796981	0.098452	0.825377		0.15993	2.26242	0.0247744		1.12705	0.55626			0	0	0	0		--	--	--
ENSG00000031003.10	51306	FAM13B	ENST00000033079.7,ENST00000420893.6,ENST00000425075.6,ENST00000502471.5,ENST00000505281.1,ENST00000505961.1,ENST00000508403.5,ENST00000509596.5,ENST00000510804.1,ENST00000513640.1,ENST00000514310.5	-0.185253	-1.22172	0.228626		1.53034	0.156931	1.32508	0.214622	0.756682	0.466693	-0.10539	0.918151		0.677457	1.03261	0.479508	1.10396		-0.0005734	-0.00800709	0.99362		0.791922	0.0495159			0	0	0	-1		--	--	#N/A
ENSG00000031081.11	57514	ARHGAP31	ENST00000264245.9,ENST00000482743.1	-0.17332	-1.1405	0.26054		0.390822	0.704126	-0.712977	0.492162	-0.675554	0.514641	0.282062	0.783647		7.11417e-05	1.66129	0.0916757	1.39222		0.211028	3.01473	0.00291405		1.05874	0.553272			0	0	1	0		--	--	--
ENSG00000031691.7	55166	CENPQ	ENST00000335783.4	-0.148521	-0.973321	0.335966		0.461437	0.654359	-0.681635	0.510947	0.0961479	0.925303	-0.0428301	0.96668		0.0399703	1.17318	0.172087	1.36077		0.156163	2.20779	0.0284249		1.17428	0.138378			0	0	0	0		--	--	--
ENSG00000031698.13	6301	SARS	ENST00000234677.7,ENST00000369923.4,ENST00000468588.1,ENST00000471705.1,ENST00000477544.5,ENST00000482384.1	-0.228307	-1.51974	0.13607		1.2855	0.22759	1.16543	0.270891	0.617171	0.550915	0.916527	0.380962		0.000570823	2.31952	0.000235293	1.83154		-0.00946991	-0.132246	0.894926		1.07005	0.353915			0	1	0	0		--	--	--
ENSG00000031823.14	8498	RANBP3	ENST00000034275.12,ENST00000340578.10,ENST00000439268.6,ENST00000585339.5,ENST00000586117.5,ENST00000586344.5,ENST00000587159.5,ENST00000587263.5,ENST00000587411.5,ENST00000587463.5,ENST00000587479.2,ENST00000587799.1,ENST00000587956.5,ENST00000588010.5,ENST00000588879.5,ENST00000589353.5,ENST00000589886.5,ENST00000590623.5,ENST00000590953.5,ENST00000591092.5,ENST00000591124.5,ENST00000591333.5,E…	-0.166398	-1.09363	0.280351		1.4205	0.185883	0.728766	0.482863	-0.0206742	0.983912	0.176437	0.863473		0.000748055	0.550953	0.0145209	0.765683		0.0459471	0.642295	0.521436		0.98924	0.941327			0	0	0	0		--	--	--
ENSG00000032219.19	5926	ARID4A	ENST00000348476.7,ENST00000355431.8,ENST00000395168.7,ENST00000417477.2,ENST00000424658.5,ENST00000431317.6,ENST00000431612.5,ENST00000445108.5,ENST00000466065.1,ENST00000469635.1,ENST00000553355.1	-0.0190747	-0.123641	0.90219		-0.519647	0.614616	-0.675127	0.514901	-0.766758	0.460943	-0.910419	0.384021		0.015885	1.54252	0.0881751	1.62138		0.0536135	0.74975	0.454309		0.826682	0.100706			0	0	0	0		--	--	--
ENSG00000032389.12	7260	EIPR1	ENST00000382125.8,ENST00000398659.8,ENST00000406835.6,ENST00000435721.5,ENST00000441271.1,ENST00000443925.6,ENST00000444776.1,ENST00000455162.5,ENST00000462515.1,ENST00000463662.5,ENST00000470625.1,ENST00000478754.5,ENST00000482570.5,ENST00000496433.5	0.0245651	0.159248	0.874237		0.266247	0.795458	0.185579	0.856485	-0.191965	0.851612	0.440402	0.669013		---	---	---	---		0.1911	2.71867	0.00714544		1.17651	0.229457			0	0	1	0		--	--	--
ENSG00000032444.16	10908	PNPLA6	ENST00000221249.10,ENST00000414982.7,ENST00000450331.7,ENST00000545201.6,ENST00000593924.5,ENST00000594098.1,ENST00000594551.1,ENST00000594754.5,ENST00000594864.1,ENST00000595176.5,ENST00000595264.5,ENST00000595352.1,ENST00000595889.1,ENST00000596515.5,ENST00000597202.1,ENST00000598462.1,ENST00000599311.5,ENST00000599947.1,ENST00000599951.1,ENST00000600737.5,ENST00000600942.5,ENST00000601001.5,EN…	-0.058307	-0.378516	0.706954		1.14242	0.279895	0.653135	0.528399	1.07196	0.308926	1.08457	0.303568		0.00023794	0.604195	0.0629633	0.721109		-0.0164249	-0.229393	0.818804		0.975611	0.783723			0	0	0	0		--	--	--
ENSG00000032742.17	8100	IFT88	ENST00000319980.10,ENST00000351808.9,ENST00000389373.3,ENST00000461115.5,ENST00000470695.1,ENST00000482172.5,ENST00000537103.2	0.0365149	0.236802	0.813962		0.593679	0.565913	-0.677194	0.513643	1.4908	0.166867	1.1504	0.276747		0.0186739	1.24978	0.0261676	0.739951		-0.141405	-1.99465	0.0474738		0.655132	0.0549391			0	0	0	0		--	--	--
ENSG00000033011.12	56052	ALG1	ENST00000262374.9,ENST00000544428.1,ENST00000586840.1,ENST00000588623.5,ENST00000591783.5,ENST00000591822.5,ENST00000592661.1,ENST00000592793.5,ENST00000650085.1	-0.1661	-1.09161	0.281226		0.537572	0.602629	-1.40174	0.19126	-0.327098	0.750338	-0.253711	0.804859		0.000146238	0.585236	0.00023768	0.468957		NA	NA	NA		1.13751	0.0665589			0	-1	0	0		--	--	--
ENSG00000033030.15	55596	ZCCHC8	ENST00000536306.5,ENST00000536663.5,ENST00000538116.5,ENST00000538493.1,ENST00000540586.1,ENST00000542892.2,ENST00000543897.5,ENST00000544054.5,ENST00000546149.1,ENST00000633063.3,ENST00000672018.1	-0.0170631	-0.110598	0.912462		0.450905	0.661677	0.0464666	0.963853	0.285218	0.781297	0.293366	0.775241		0.00258327	1.60995	0.000457807	1.99966		-0.127176	-1.79045	0.0749332		0.989852	0.949018			0	1	0	0		--	--	--
ENSG00000033050.9	10061	ABCF2	ENST00000287844.7,ENST00000441774.1,ENST00000468073.5,ENST00000473874.1,ENST00000477252.1	-0.387064	-2.72052	0.00944195		5.35182	0.000322765	2.94595	0.0146358	3.89518	0.0029843	4.10875	0.00211476		0.022059	0.691329	0.0132709	0.727524		0.183916	2.61282	0.00967983		1.0767	0.64867			1	0	1	0		484	--	--
ENSG00000033100.16	54480	CHPF2	ENST00000035307.6,ENST00000465601.1,ENST00000482173.5,ENST00000495645.5	-0.145823	-0.955249	0.344918		2.09276	0.0628371	1.7702	0.107117	2.36031	0.0399324	2.1948	0.0529043		0.000618548	0.573355	0.0409333	0.746124		0.0311541	0.435255	0.663859		0.878906	0.30293			0	0	0	0		--	--	--
ENSG00000033122.20	57554	LRRC7	ENST00000310961.9,ENST00000370958.5,ENST00000415775.2,ENST00000441830.1,ENST00000565615.1,ENST00000588515.5,ENST00000607936.5,ENST00000608470.5,ENST00000608744.5,ENST00000608815.5,ENST00000609072.5,ENST00000609498.5,ENST00000651217.1,ENST00000651989.1	0.184226	1.21471	0.231261		-2.54	0.0293632	-2.6317	0.0250887	-1.80599	0.101061	-1.65486	0.128953		#DIV/0!	1	0.373901	0.956696		-0.0513426	-0.717907	0.473674		1	#DIV/0!			0	0	0	#DIV/0!		--	--	--
ENSG00000033170.17	2530	FUT8	ENST00000342677.10,ENST00000358307.6,ENST00000360689.9,ENST00000394586.6,ENST00000549235.6,ENST00000553924.5,ENST00000554610.1,ENST00000554667.1,ENST00000554765.1,ENST00000555559.5,ENST00000556292.1,ENST00000556518.5,ENST00000557164.5,ENST00000557338.5,ENST00000557536.5,ENST00000673929.1,ENST00000674118.1	-0.126452	-0.826136	0.413395		1.26791	0.233554	1.16823	0.269809	0.991744	0.344712	0.7392	0.476778		0.207973	1.12362	0.902251	1.00864		-0.0382582	-0.534638	0.593509		0.880195	0.272438			0	0	0	0		--	--	--
ENSG00000033178.13	55236	UBA6	ENST00000322244.10,ENST00000420827.2,ENST00000429659.7,ENST00000505673.2,ENST00000506571.1,ENST00000514261.1	-0.286807	-1.94023	0.0590848		1.32958	0.213188	-0.962391	0.358547	-0.648813	0.531076	-0.471226	0.647591		0.0098844	1.55708	0.0512383	1.88568		0.30561	4.48204	1.25918e-05		1.26154	0.20994			0	0	1	0		--	--	--
ENSG00000033327.13	9846	GAB2	ENST00000340149.6,ENST00000361507.5,ENST00000526030.1,ENST00000528329.1,ENST00000528886.5,ENST00000530915.1,ENST00000534823.1	0.0493099	0.319954	0.75059		1.2291	0.247172	1.47573	0.170797	3.20698	0.00937991	3.40883	0.00667139		0.00432101	1.46189	0.00189185	2.11255		-0.115535	-1.62423	0.105942		1.01979	0.918906			0	1	0	0		774	--	--
ENSG00000033627.16	535	ATP6V0A1	ENST00000264649.10,ENST00000343619.8,ENST00000393829.6,ENST00000537728.5,ENST00000544137.5,ENST00000585525.5,ENST00000585828.5,ENST00000586001.1,ENST00000586201.5,ENST00000586315.1,ENST00000587299.1,ENST00000587375.1,ENST00000587510.5,ENST00000587797.1,ENST00000587824.5,ENST00000587882.5,ENST00000588138.1,ENST00000588629.1,ENST00000588806.1,ENST00000588901.5,ENST00000589213.1,ENST00000589727.5,EN…	0.0987606	0.643186	0.5236		-2.56884	0.0279461	-1.37236	0.199946	-1.13023	0.284758	-1.30112	0.222395		0.641685	0.991101	0.671221	0.983153		-0.215413	-3.08039	0.00236587		1.06065	0.697722			0	0	-1	0		--	--	--
ENSG00000033800.13	8554	PIAS1	ENST00000249636.10,ENST00000545237.1,ENST00000562190.1,ENST00000563996.1,ENST00000564009.1,ENST00000564915.5,ENST00000567417.1,ENST00000611270.1	-0.346143	-2.39108	0.0213569		1.55152	0.151823	1.0473	0.319613	1.31437	0.218071	0.296697	0.772769		0.000544298	0.718108	0.0101607	1.4001		-0.0106504	-0.148733	0.881918		1.00859	0.948961			0	0	0	0		--	--	--
ENSG00000033867.16	9497	SLC4A7	ENST00000295736.9,ENST00000419036.5,ENST00000425128.6,ENST00000428005.1,ENST00000428179.1,ENST00000428386.5,ENST00000437179.5,ENST00000437266.5,ENST00000438530.5,ENST00000440156.5,ENST00000445684.5,ENST00000446700.5,ENST00000454389.5,ENST00000455077.5,ENST00000457377.5,ENST00000465487.5,ENST00000475120.1,ENST00000491211.1	-0.18436	-1.21563	0.230916		3.28698	0.00819176	0.694425	0.503229	2.21631	0.0510125	3.23017	0.00901842		0.000199222	3.14212	0.503391	1.17485		-0.045637	-0.63795	0.524255		0.819137	0.283655			0	0	0	0		672	--	--
ENSG00000034053.14	321	APBA2	ENST00000382938.3,ENST00000411764.5,ENST00000558206.1,ENST00000558259.5,ENST00000558330.5,ENST00000558358.1,ENST00000558402.5,ENST00000558804.5,ENST00000559709.5,ENST00000559814.5,ENST00000560283.5,ENST00000561069.5	-0.0775498	-0.504098	0.616827		3.74659	0.00380511	1.58404	0.144268	3.56855	0.00510803	1.93069	0.0823407		0.000651471	0.71277	0.373901	1.06241		0.125133	1.76122	0.0797679		0.9989	0.373901			0	0	0	0		713	--	--
ENSG00000034152.19	5606	MAP2K3	ENST00000316920.10,ENST00000342679.9,ENST00000361818.9,ENST00000395491.6,ENST00000477540.1,ENST00000479129.5,ENST00000483928.6,ENST00000496046.5,ENST00000526076.6,ENST00000527123.1,ENST00000529517.1,ENST00000534743.1,ENST00000583508.1,ENST00000613338.4,ENST00000627447.1	-0.257322	-1.72575	0.091744		1.64614	0.130757	2.98809	0.0136181	3.64674	0.00448646	3.03472	0.0125754		0.807751	0.972255	0.00577562	1.50357		NA	NA	NA		0.926748	0.60295			0	1	0	0		740	--	--
ENSG00000034239.11	79645	EFCAB1	ENST00000262103.8,ENST00000433756.1,ENST00000519425.1,ENST00000521002.5,ENST00000521701.5,ENST00000521721.1,ENST00000522254.5,ENST00000523008.5,ENST00000523092.5	-0.151446	-0.992938	0.326427		1.31324	0.218436	0.312764	0.760885	0.116154	0.90983	0.0375317	0.9708		#DIV/0!	1	#DIV/0!	1		-0.0306927	-0.428803	0.66854		0.624629	0.0775528			0	#DIV/0!	0	0		--	--	--
ENSG00000034510.6	9168	TMSB10	ENST00000233143.6	-0.502258	-3.76424	0.000512776		1.97636	0.0763337	2.2315	0.0497159	0.548912	0.595109	-0.935743	0.371452		0.0942544	1.18861	0.178285	0.891708		0.528146	8.68531	1.51492e-15		1.12933	0.565698			1	0	1	0		--	6	--
ENSG00000034533.11	28990	ASTE1	ENST00000264992.7,ENST00000504725.1,ENST00000504964.1,ENST00000505290.1,ENST00000505545.5,ENST00000507978.5,ENST00000509060.1,ENST00000514044.5	-0.136994	-0.896274	0.375215		0.823999	0.429155	0.507147	0.623047	0.542138	0.599595	-0.16726	0.870499		0.0858011	0.81158	0.0255993	0.781049		-0.0611601	-0.855657	0.393238		1.15975	0.132763			0	0	0	0		--	--	--
ENSG00000034677.13	25897	RNF19A	ENST00000341084.7,ENST00000432381.2,ENST00000517584.5,ENST00000519342.1,ENST00000519449.5,ENST00000519527.5,ENST00000520071.1,ENST00000520903.1,ENST00000522182.1,ENST00000522369.5,ENST00000523167.1,ENST00000523255.5,ENST00000523481.5,ENST00000523644.1,ENST00000524233.1	-0.141336	-0.92525	0.360122		1.67168	0.125538	1.24219	0.242509	1.69516	0.120905	1.23864	0.243765		0.0480646	0.919807	0.00248321	2.13081		0.192053	2.73275	0.00685818		1.06194	0.465616			0	1	1	0		--	--	--
ENSG00000034693.15	8504	PEX3	ENST00000367591.5,ENST00000367592.5,ENST00000585848.1	-0.0360289	-0.233646	0.816395		-0.177476	0.862678	-0.509599	0.621389	-0.181689	0.859457	-0.538037	0.60232		0.019841	1.10784	0.0490283	0.758159		0.0974432	1.36723	0.173128		0.67918	0.0231652			0	0	0	-1		--	--	#N/A
ENSG00000034713.8	11345	GABARAPL2	ENST00000037243.7,ENST00000563744.1,ENST00000565057.5,ENST00000565985.1,ENST00000568455.1	-0.158437	-1.03993	0.304323		0.80617	0.438895	0.950116	0.364451	0.57899	0.575405	0.307306	0.764915		0.00140775	1.24407	0.0192514	1.2515		-0.205659	-2.9346	0.00374065		1.05185	0.694612			0	0	-1	0		--	--	--
ENSG00000034971.17	4653	MYOC	ENST00000037502.11,ENST00000638471.1	0.0765584	0.497616	0.62135		-0.204965	0.841711	-0.764868	0.462019	-1.12142	0.288314	-0.766973	0.460821		#DIV/0!	1	#DIV/0!	1		NA	NA	NA		1	#DIV/0!			0	#DIV/0!	0	#DIV/0!		--	--	--
ENSG00000035115.22	26751	SH3YL1	ENST00000356150.10,ENST00000402632.5,ENST00000403657.5,ENST00000403658.5,ENST00000403712.6,ENST00000405430.5,ENST00000415368.5,ENST00000431160.5,ENST00000451005.5,ENST00000454318.1,ENST00000460974.1,ENST00000462719.1,ENST00000463865.5,ENST00000465733.5,ENST00000468321.5,ENST00000471948.5,ENST00000472012.1,ENST00000472861.1,ENST00000473104.5,ENST00000475027.5,ENST00000477707.5,ENST00000479739.6,EN…	0.0658216	0.4275	0.671199		-0.317909	0.757093	-0.00238149	0.998147	0.341056	0.740119	-0.0137028	0.989337		0.000119777	1.748	0.138313	1.12858		-0.177409	-2.51731	0.0126306		0.916497	0.290835			0	0	0	0		--	--	--
ENSG00000035141.8	84908	FAM136A	ENST00000037869.7,ENST00000430566.6,ENST00000438759.1,ENST00000450256.1,ENST00000460307.1,ENST00000498665.1	0.06435	0.417902	0.678148		0.396284	0.700219	1.2545	0.238189	1.11148	0.292371	1.11718	0.290038		0.452424	0.946625	0.0311361	0.799002		NA	NA	NA		0.963732	0.715445			0	0	0	0		--	--	--
ENSG00000035403.17	7414	VCL	ENST00000211998.9,ENST00000372755.7,ENST00000461383.1,ENST00000472585.1,ENST00000478896.2,ENST00000623461.3,ENST00000624354.3	-0.00367456	-0.023814	0.981114		-0.191546	0.851932	-0.357557	0.728106	-0.491683	0.633557	-0.511827	0.619884		0.573721	0.980652	0.557818	1.0595		0.00269508	0.0376349	0.970017		1.09667	0.360069			0	0	0	0		--	--	--
ENSG00000035499.13	55789	DEPDC1B	ENST00000265036.10,ENST00000453022.6,ENST00000505017.1,ENST00000509006.1,ENST00000512078.5,ENST00000512452.1	-0.305492	-2.07921	0.0437414		2.6103	0.0260272	2.66502	0.0236942	1.76333	0.108317	1.32982	0.213113		0.000619608	0.536169	0.00431327	0.542328		-0.181729	-2.58068	0.0105952		0.958823	0.416686			0	-1	0	0		--	--	--
ENSG00000035664.11	23604	DAPK2	ENST00000261891.7,ENST00000457488.5,ENST00000557867.1,ENST00000558064.1,ENST00000558069.5,ENST00000558076.1,ENST00000558482.5,ENST00000559007.5,ENST00000559306.1,ENST00000559731.5,ENST00000559897.1,ENST00000561162.5,ENST00000612884.4	0.247717	1.65704	0.104964		-1.10989	0.293024	0.572259	0.579783	-0.459167	0.655933	-0.89459	0.392029		0.491218	0.925135	0.1883	1.14239		-0.133421	-1.87993	0.0616084		1.68528	0.0781161			0	0	0	0		--	--	--
ENSG00000035681.9	8439	NSMAF	ENST00000038176.8,ENST00000427130.6,ENST00000517612.5,ENST00000518159.5,ENST00000518229.5,ENST00000519166.5,ENST00000519174.1,ENST00000519227.1,ENST00000519858.1,ENST00000519871.1,ENST00000521712.1,ENST00000521972.1,ENST00000522645.5,ENST00000523106.5,ENST00000523177.5,ENST00000523982.5,ENST00000524148.5,ENST00000649465.1	-0.0284105	-0.184195	0.854747		-1.52776	0.157562	-1.91483	0.084528	-0.934333	0.372144	-0.843668	0.418579		0.00204016	1.52828	0.739819	1.04371		-0.0871486	-1.22161	0.223329		1.12194	0.695386			0	0	0	0		--	--	--
ENSG00000035687.10	159	ADSS	ENST00000366535.4,ENST00000462358.1,ENST00000468215.1	-0.230014	-1.53173	0.133087		1.194	0.260032	0.385634	0.707844	0.0901118	0.929978	-0.0697846	0.945741		0.00352961	1.25932	0.0580111	0.783819		0.102471	1.4385	0.151897		0.789652	0.0203976			0	0	0	-1		--	--	#N/A
ENSG00000035720.8	26228	STAP1	ENST00000265404.7,ENST00000396225.1	-0.0718392	-0.466777	0.643072		0.521168	0.613595	-1.09392	0.299641	-0.0770826	0.940078	0.0458186	0.964357		#DIV/0!	1	0.710437	1.00949		0.428222	6.61721	3.44842e-10		0.887339	0.364144			0	0	1	0		--	--	--
ENSG00000035862.12	7077	TIMP2	ENST00000262768.11,ENST00000536189.6,ENST00000585421.5,ENST00000586057.5,ENST00000592761.2	-0.168155	-1.10551	0.275232		1.43555	0.181661	1.02974	0.327395	1.10457	0.295212	0.63617	0.538953		0.00144699	1.47515	0.179608	1.05215		-0.107725	-1.5131	0.131874		1.38027	0.0290131			0	0	0	1		--	--	271
ENSG00000035928.16	5981	RFC1	ENST00000349703.7,ENST00000381897.5,ENST00000418436.5,ENST00000502706.1,ENST00000502991.5,ENST00000503784.1,ENST00000504554.1,ENST00000504849.5,ENST00000504974.1,ENST00000505077.1,ENST00000509084.1,ENST00000510783.5,ENST00000512275.5,ENST00000512726.1,ENST00000512881.5,ENST00000514572.1,ENST00000639695.1	0.0643944	0.418191	0.677938		1.12612	0.286415	2.84751	0.0173238	1.19922	0.258087	1.27806	0.230098		0.151813	1.10727	0.560294	1.07924		-0.0203248	-0.28388	0.776804		0.976276	0.818569			0	0	0	0		--	--	--
ENSG00000036054.13	55773	TBC1D23	ENST00000344949.9,ENST00000394144.9,ENST00000471098.1,ENST00000471273.1,ENST00000475134.1,ENST00000484231.1,ENST00000485687.5,ENST00000486274.5,ENST00000496167.1	0.153324	1.00554	0.320393		-1.48783	0.167634	-1.66788	0.126302	-1.59784	0.141162	-1.35366	0.205649		0.00181917	1.40781	0.0902983	1.68472		0.134749	1.89899	0.0590417		1.19139	0.397713			0	0	0	0		--	--	--
ENSG00000036257.13	8452	CUL3	ENST00000264414.9,ENST00000344951.8,ENST00000409096.5,ENST00000409777.5,ENST00000432260.2,ENST00000436172.1,ENST00000451538.1,ENST00000454323.1,ENST00000481135.1,ENST00000484081.1,ENST00000487558.1,ENST00000497715.1,ENST00000536702.1,ENST00000541548.5,ENST00000546102.1,ENST00000617432.4	0.212858	1.41183	0.165366		-2.34402	0.0410574	-1.27432	0.231366	-2.06846	0.0654531	-1.327	0.214011		0.0627172	1.0858	0.290872	1.10936		-0.0426089	-0.595542	0.552172		0.939908	0.307312			0	0	0	0		--	--	--
ENSG00000036448.10	9172	MYOM2	ENST00000262113.9,ENST00000517520.1,ENST00000518203.5,ENST00000518513.1,ENST00000518803.1,ENST00000519372.5,ENST00000519518.5,ENST00000519631.5,ENST00000520072.5,ENST00000520298.5,ENST00000520779.1,ENST00000523438.1,ENST00000523443.5,ENST00000612167.4,ENST00000621894.4	-0.116616	-0.76095	0.450939		1.46744	0.17299	1.86638	0.0915507	2.46149	0.0335906	2.11848	0.0601776		0.0247082	1.40815	0.133653	1.23335		-0.0614748	-0.860076	0.390804		1.19399	0.113024			0	0	0	0		--	--	--
ENSG00000036473.8	5009	OTC	ENST00000039007.5,ENST00000488812.1,ENST00000643344.1	0.0973697	0.634041	0.529493		-0.884528	0.39718	-0.977209	0.351513	-0.967546	0.356089	-0.197615	0.847305		0.373901	1.01994	0.373901	1.02166		NA	NA	NA		1	#DIV/0!			0	0	0	#DIV/0!		--	--	--
ENSG00000036530.9	10858	CYP46A1	ENST00000261835.8,ENST00000380228.6,ENST00000554176.5,ENST00000554611.5,ENST00000554917.5,ENST00000556313.1,ENST00000556822.1	0.0790915	0.514182	0.60982		0.273481	0.790048	0.924531	0.37698	1.07344	0.308294	0.87105	0.404153		0.913382	1.00562	0.373901	1.04118		-0.138857	-1.958	0.0516564		1.03644	0.232144			0	0	0	0		--	--	--
ENSG00000036549.13	26009	0	ENST00000370798.5,ENST00000370801.8,ENST00000414381.5,ENST00000433749.5,ENST00000458763.2,ENST00000463166.5,ENST00000469944.1,ENST00000474746.1,ENST00000476195.5,ENST00000476275.5,ENST00000481346.5	0.0357618	0.231911	0.817733		-0.221966	0.828808	-0.450458	0.661989	-1.22588	0.248329	-0.328751	0.749125		0.00213612	1.57233	0.0262061	1.44427		0.127774	1.79901	0.0735639		1.01902	0.714985			0	0	0	0		--	--	--
ENSG00000036565.15	6570	SLC18A1	ENST00000265808.11,ENST00000276373.10,ENST00000381608.8,ENST00000437980.3,ENST00000440926.3,ENST00000517776.5,ENST00000519026.5,ENST00000519171.1,ENST00000522513.5,ENST00000524272.1	-0.0894331	-0.581925	0.563728		0.344385	0.737689	0.190582	0.852667	0.381436	0.710859	-0.325522	0.751495		#DIV/0!	1	#DIV/0!	1		-0.106109	-1.49014	0.137802		1	#DIV/0!			0	#DIV/0!	0	#DIV/0!		--	--	--
ENSG00000036672.16	9099	USP2	ENST00000260187.7,ENST00000455332.6,ENST00000525189.5,ENST00000525735.1,ENST00000527843.1,ENST00000531070.1,ENST00000532613.1	-0.0357631	-0.23192	0.817726		-0.555038	0.591067	-1.57886	0.145447	-0.863067	0.408323	-1.33181	0.212481		0.513634	1.11289	0.568109	0.913744		0.0958612	1.34482	0.180245		0.902542	0.367308			0	0	0	0		--	--	--
ENSG00000036828.16	846	CASR	ENST00000490131.7,ENST00000498619.4,ENST00000638296.1,ENST00000638421.1,ENST00000639785.1,ENST00000643573.1	0.367059	2.55732	0.0142488		-2.55707	0.028516	-1.60255	0.140117	-0.476017	0.644291	-0.377976	0.713348		#DIV/0!	1	0.000383023	0.334057		-0.183002	-2.59938	0.0100534		1.0334	0.306611			0	-1	0	0		--	--	--
ENSG00000037042.9	27175	TUBG2	ENST00000251412.8,ENST00000588870.1,ENST00000590396.1	-0.193868	-1.2807	0.207325		1.08454	0.303578	0.199985	0.845501	0.79346	0.445928	-0.483807	0.638942		0.163205	0.827457	0.293413	0.901252		-0.0157062	-0.219352	0.826605		0.719378	0.0334227			0	0	0	-1		--	--	#N/A
ENSG00000037241.7	51121	RPL26L1	ENST00000265100.6,ENST00000519156.1,ENST00000519239.5,ENST00000519522.1,ENST00000519974.5,ENST00000521476.5	-0.221958	-1.47525	0.147603		1.9366	0.0815389	0.876248	0.401454	1.63152	0.133833	2.01219	0.0719112		0.203037	1.13591	0.0032137	0.817205		0.0270617	0.378035	0.705816		1.18498	0.144167			0	-1	0	0		--	--	--
ENSG00000037280.16	2324	FLT4	ENST00000261937.11,ENST00000393347.7,ENST00000424276.6,ENST00000502293.5,ENST00000502603.5,ENST00000502649.5,ENST00000507059.5,ENST00000510000.1,ENST00000512795.1,ENST00000513527.1,ENST00000514810.1,ENST00000619105.4	-0.0698172	-0.453574	0.652471		0.164426	0.872672	-0.277313	0.787188	-0.623108	0.547161	-0.107529	0.916496		0.0104107	0.745029	0.373901	1.07933		-0.166847	-2.36302	0.0191111		0.975847	0.373901			0	0	0	0		--	--	--
ENSG00000037474.15	54888	NSUN2	ENST00000264670.11,ENST00000502932.1,ENST00000504374.5,ENST00000505264.1,ENST00000505892.5,ENST00000506139.5,ENST00000507888.1,ENST00000513888.5,ENST00000514127.1	-0.0776913	-0.505024	0.616182		0.383322	0.709504	0.0699119	0.945642	0.195757	0.848721	0.271319	0.791664		0.253089	0.940666	0.148347	0.949561		0.161378	2.28344	0.0234822		0.972895	0.705351			0	0	0	0		--	--	--
ENSG00000037637.11	54455	FBXO42	ENST00000375592.8,ENST00000444116.1,ENST00000456164.5,ENST00000478089.1	0.160768	1.05563	0.297173		-1.13906	0.281228	-0.561857	0.586585	-0.709231	0.494384	-0.201248	0.844539		0.450129	1.06595	0.230606	1.15624		-0.120195	-1.69069	0.0924946		0.866352	0.107924			0	0	0	0		--	--	--
ENSG00000037749.12	4238	MFAP3	ENST00000322602.9,ENST00000439768.2,ENST00000518497.6,ENST00000519325.1,ENST00000519612.5,ENST00000519928.1,ENST00000520327.6,ENST00000520899.1,ENST00000521527.5,ENST00000522177.1,ENST00000522440.5,ENST00000522782.5	0.0409699	0.265738	0.791741		-0.309586	0.76323	0.484222	0.638658	0.4853	0.63792	0.204763	0.841865		0.00277477	1.45093	0.430109	1.15289		0.0720971	1.00941	0.31403		1.11897	0.429704			0	0	0	0		--	--	--
ENSG00000037757.14	84245	MRI1	ENST00000040663.8,ENST00000319545.12,ENST00000588526.5,ENST00000589290.1,ENST00000591688.5,ENST00000593245.5	0.164792	1.08278	0.285085		-0.414377	0.687347	-1.39435	0.193414	-0.146358	0.886547	-0.0531884	0.958629		0.000412416	0.608364	0.0889466	0.823924		-0.195458	-2.7831	0.00591379		0.947824	0.751043			0	0	-1	0		--	--	--
ENSG00000037897.17	4234	METTL1	ENST00000257848.7,ENST00000324871.12,ENST00000547653.1,ENST00000548504.1,ENST00000548681.1,ENST00000549773.1,ENST00000551117.1,ENST00000553125.5	-0.196767	-1.30062	0.20048		1.79531	0.102835	1.52355	0.1586	1.24911	0.240073	1.60205	0.140226		0.116435	0.818645	0.00168319	0.632121		0.0440213	0.61532	0.539061		1.10073	0.674368			0	-1	0	0		--	--	--
ENSG00000037965.6	3224	0	ENST00000040584.6	-0.0277155	-0.179686	0.858263		-0.545215	0.597555	-1.89217	0.0877473	0.549147	0.594954	0.0622025	0.951627		0.0982652	1.17912	0.373901	1.04243		NA	NA	NA		1	#DIV/0!			0	0	0	#DIV/0!		--	--	--
ENSG00000038002.9	175	AGA	ENST00000264595.7,ENST00000502310.5,ENST00000506853.5,ENST00000510635.1,ENST00000510955.5,ENST00000511231.1	-0.120284	-0.785229	0.436726		1.6197	0.136366	2.04521	0.0680521	0.52518	0.610903	0.361015	0.725598		0.000203983	1.61517	0.754502	1.02302		-0.0866824	-1.21503	0.225825		1.19471	0.299536			0	0	0	0		--	--	--
ENSG00000038210.14	55300	PI4K2B	ENST00000264864.8,ENST00000512921.4	-0.312974	-2.13559	0.038588		2.46654	0.0333018	-0.609051	0.556074	-0.172715	0.866321	-0.420131	0.683274		0.195906	1.22592	0.211149	1.2951		NA	NA	NA		1.1988	0.183659			0	0	0	0		--	--	--
ENSG00000038219.13	259282	BOD1L1	ENST00000040738.10,ENST00000482713.1,ENST00000505343.1,ENST00000507943.1,ENST00000509897.1,ENST00000511119.1	0.109902	0.716587	0.477595		-2.72819	0.0212593	-2.0005	0.0733265	-1.69796	0.120363	-1.06301	0.312775		0.834579	0.981841	0.0417434	1.39087		-0.195645	-2.78588	0.00586532		0.941284	0.404486			0	0	-1	0		--	--	--
ENSG00000038274.17	27430	MAT2B	ENST00000280969.9,ENST00000321757.11,ENST00000421814.6,ENST00000518095.5,ENST00000519719.1,ENST00000520449.1,ENST00000521838.2,ENST00000523606.1	-0.0858359	-0.558341	0.579576		0.851468	0.414434	1.10631	0.294496	1.04002	0.322821	1.20603	0.255564		0.155555	1.08486	0.517856	0.93924		0.240263	3.45634	0.000672021		0.938295	0.475447			0	0	1	0		--	--	--
ENSG00000038295.8	7092	TLL1	ENST00000061240.7,ENST00000504560.5,ENST00000506144.1,ENST00000507499.5,ENST00000509505.5,ENST00000513213.5	0.130602	0.853711	0.398108		-1.42599	0.184333	-0.923062	0.377709	-0.743501	0.474284	-0.880733	0.399135		0.0680596	1.22962	0.710437	1.00949		-0.0233808	-0.326585	0.744332		1.21212	0.532695			0	0	0	0		--	--	--
ENSG00000038358.15	23644	EDC4	ENST00000358933.10,ENST00000536072.6,ENST00000572031.1,ENST00000572221.5,ENST00000572724.1,ENST00000573985.5,ENST00000573992.5,ENST00000574770.5,ENST00000575033.1,ENST00000575507.1,ENST00000575514.5,ENST00000576972.5,ENST00000577028.5,ENST00000577105.1	-0.0464445	-0.30132	0.764658		1.20208	0.257027	1.24346	0.242061	1.10974	0.293084	0.974962	0.352573		1.16974e-05	0.521529	0.0295528	0.810774		-0.021753	-0.303836	0.761577		0.918452	0.661757			0	0	0	0		--	--	--
ENSG00000038382.20	7204	TRIO	ENST00000344135.5,ENST00000344204.9,ENST00000502490.1,ENST00000502816.1,ENST00000503399.1,ENST00000504606.1,ENST00000505971.5,ENST00000506611.1,ENST00000507714.1,ENST00000508283.5,ENST00000508343.1,ENST00000508717.1,ENST00000509354.1,ENST00000509967.6,ENST00000510281.1,ENST00000510757.1,ENST00000511019.1,ENST00000512070.6,ENST00000512303.1,ENST00000512979.1,ENST00000513206.5,ENST00000515144.5,ENS…	0.119588	0.780624	0.439401		-1.64488	0.131019	0.59006	0.568244	-0.233053	0.820421	-0.563537	0.585483		0.00391489	1.38156	0.00322022	2.3564		0.0497741	0.69592	0.487308		0.638416	0.073264			0	1	0	0		--	--	--
ENSG00000038427.16	1462	VCAN	ENST00000265077.8,ENST00000342785.8,ENST00000343200.9,ENST00000502527.2,ENST00000503923.1,ENST00000505615.1,ENST00000507162.1,ENST00000512590.6,ENST00000513016.5,ENST00000513960.5,ENST00000513984.5,ENST00000515397.1	0.0585607	0.380169	0.705736		-1.80448	0.101309	-0.560348	0.587575	-1.39709	0.192614	-1.93799	0.0813517		0.297285	1.10333	0.00523956	0.485956		-0.134377	-1.89365	0.0597515		0.570643	0.00937769			0	-1	0	-1		--	--	#N/A
ENSG00000038532.16	23274	CLEC16A	ENST00000261657.5,ENST00000409552.4,ENST00000409790.6,ENST00000428742.6,ENST00000436973.5,ENST00000459723.1,ENST00000463459.1,ENST00000463896.5,ENST00000465491.5,ENST00000476025.5,ENST00000487189.5,ENST00000494853.1,ENST00000646363.1	-0.179045	-1.1794	0.244875		2.23355	0.049543	1.27537	0.23101	1.40445	0.190474	2.32384	0.0424939		0.02833	0.806246	0.0401236	1.23442		0.0186867	0.260992	0.794374		0.977638	0.872647			0	0	0	0		--	--	--
ENSG00000038945.15	4481	MSR1	ENST00000262101.10,ENST00000350896.3,ENST00000355282.6,ENST00000381998.8,ENST00000445506.6,ENST00000517522.1,ENST00000518026.5,ENST00000518343.5,ENST00000518960.5,ENST00000519060.6,ENST00000520846.1,ENST00000521876.5,ENST00000522130.1,ENST00000522672.5	-0.185659	-1.22449	0.22759		-0.0572749	0.955455	-0.825064	0.428578	-0.875726	0.401725	-0.936545	0.371059		#DIV/0!	1	0.117566	0.953615		0.327114	4.83383	2.70856e-06		1.16867	0.373901			0	0	1	0		--	--	--
ENSG00000039068.19	999	CDH1	ENST00000261769.10,ENST00000422392.6,ENST00000561751.1,ENST00000562118.1,ENST00000562836.5,ENST00000564676.5,ENST00000564745.1,ENST00000565810.1,ENST00000566510.5,ENST00000566612.5,ENST00000567320.1,ENST00000611625.4,ENST00000612417.4,ENST00000621016.4	-0.150958	-0.989658	0.328009		1.77146	0.1069	3.68751	0.00419404	1.17132	0.268624	1.31428	0.218098		0.969646	0.998336	0.0140434	1.29436		-0.120392	-1.69351	0.0919558		0.941643	0.724164			0	0	0	0		1066	--	--
ENSG00000039123.16	23517	MTREX	ENST00000230640.10,ENST00000502953.1,ENST00000503165.5,ENST00000504388.5,ENST00000504997.1,ENST00000505565.5,ENST00000506750.5,ENST00000508716.1,ENST00000518955.1	-0.141813	-0.928437	0.358486		1.50108	0.164234	0.93728	0.370699	1.3271	0.213978	2.16646	0.0555004		---	---	---	---		-0.0134199	-0.187416	0.851529		1.05072	0.47227			0	0	0	0		--	--	--
ENSG00000039139.9	1767	DNAH5	ENST00000265104.4,ENST00000504001.3,ENST00000508040.1,ENST00000512443.1	-0.196491	-1.29872	0.201124		1.38378	0.196532	0.324223	0.752449	1.11078	0.292658	1.12225	0.287978		0.00147706	1.94857	0.479706	1.09614		-0.0844765	-1.18388	0.237901		0.482643	0.0214099			0	0	0	-1		--	--	#N/A
ENSG00000039319.17	9765	ZFYVE16	ENST00000338008.9,ENST00000505560.5,ENST00000507548.1,ENST00000509558.1,ENST00000509562.2,ENST00000510158.5,ENST00000510995.1,ENST00000511050.5,ENST00000511829.5,ENST00000512442.1,ENST00000512558.5,ENST00000512907.5,ENST00000513789.1	0.0456326	0.296041	0.768657		-0.891781	0.393462	-0.144933	0.887643	-1.01094	0.335879	-0.629059	0.543412		0.0255438	1.35323	0.606839	1.1526		-0.13467	-1.89785	0.0591932		0.933858	0.34752			0	0	0	0		--	--	--
ENSG00000039523.20	79567	RIPOR1	ENST00000042381.9,ENST00000379312.7,ENST00000422602.8,ENST00000428437.6,ENST00000540839.7,ENST00000561534.5,ENST00000562116.1,ENST00000562755.5,ENST00000564616.1,ENST00000565176.5,ENST00000565190.1,ENST00000565679.1,ENST00000566522.5,ENST00000566559.5,ENST00000566730.1,ENST00000566815.5,ENST00000566907.1,ENST00000566920.5,ENST00000568959.1,ENST00000569179.1,ENST00000569253.5,ENST00000569474.5,ENS…	-0.314008	-2.14342	0.0379163		2.98476	0.0136958	2.66943	0.0235156	1.08153	0.304852	1.4188	0.186364		---	---	---	---		0.0479108	0.669808	0.503773		0.999308	0.997237			0	0	0	0		--	--	--
ENSG00000039537.13	729	C6	ENST00000263413.7,ENST00000337836.9,ENST00000417809.1,ENST00000433294.1,ENST00000461473.1,ENST00000473450.1,ENST00000475349.5,ENST00000511470.1	-0.058549	-0.380093	0.705792		0.286239	0.780537	0.115601	0.910257	-0.122884	0.904633	1.06549	0.311703		0.373901	0.981174	0.0663231	0.747898		NA	NA	NA		0.940088	0.701521			0	0	0	0		--	--	--
ENSG00000039560.14	26064	RAI14	ENST00000265109.8,ENST00000428746.6,ENST00000502736.5,ENST00000503222.5,ENST00000503673.5,ENST00000504052.5,ENST00000505185.5,ENST00000506376.1,ENST00000507276.5,ENST00000507502.5,ENST00000507883.1,ENST00000508315.5,ENST00000508777.5,ENST00000509247.1,ENST00000510319.5,ENST00000510386.1,ENST00000511652.5,ENST00000512305.5,ENST00000512625.5,ENST00000512629.5,ENST00000513772.1,ENST00000513974.5,ENS…	-0.00689044	-0.0446562	0.964593		0.0413294	0.967847	-0.244544	0.811754	0.282475	0.78334	-0.0452284	0.964816		2.50218e-05	2.88506	0.00146689	1.94648		-0.199737	-2.84653	0.00489275		1.20071	0.235079			0	1	-1	0		--	--	--
ENSG00000039600.11	11063	SOX30	ENST00000265007.11,ENST00000311371.9,ENST00000519442.1	-0.00189677	-0.0122925	0.99025		-0.0869082	0.93246	-0.501346	0.62698	0.647238	0.532054	0.0857392	0.933366		0.373901	1.03552	0.0350719	1.33133		NA	NA	NA		0.97895	0.438087			0	0	0	0		--	--	--
ENSG00000039650.12	11284	PNKP	ENST00000322344.8,ENST00000593706.3,ENST00000593946.5,ENST00000594661.5,ENST00000595081.5,ENST00000595792.1,ENST00000596014.5,ENST00000596624.1,ENST00000596726.3,ENST00000597965.2,ENST00000598020.3,ENST00000599454.5,ENST00000599543.3,ENST00000600573.5,ENST00000600910.5,ENST00000601816.3,ENST00000625216.2,ENST00000625299.1,ENST00000626274.2,ENST00000627232.2,ENST00000627317.1,ENST00000629088.1,ENS…	-0.137732	-0.901192	0.372625		1.75156	0.110401	0.765955	0.4614	0.445536	0.665423	1.29641	0.223952		0.00205143	0.623448	0.00357151	0.632591		0.0653848	0.915006	0.361318		0.801801	0.0631044			0	-1	0	0		--	--	--
ENSG00000039987.7	54831	BEST2	ENST00000042931.1,ENST00000549706.5,ENST00000552539.1,ENST00000553030.6	0.301494	2.04926	0.046717		-1.08727	0.302429	1.93228	0.0821245	-0.373961	0.71624	0.486986	0.636766		0.116563	0.96389	#DIV/0!	1		-0.178372	-2.53142	0.0121493		0.914083	0.671954			0	#DIV/0!	0	0		--	--	--
ENSG00000040199.18	23035	PHLPP2	ENST00000393524.6,ENST00000538126.5,ENST00000564884.5,ENST00000567016.1,ENST00000568004.5,ENST00000568954.5,ENST00000574977.1	-0.0511248	-0.33176	0.74172		-0.963073	0.358221	-0.804695	0.439708	-1.69072	0.121768	-0.793273	0.446032		0.719021	0.981687	0.00889091	1.63257		0.182765	2.59589	0.0101526		1.13801	0.347711			0	1	0	0		--	--	--
ENSG00000040275.17	54908	SPDL1	ENST00000265295.9,ENST00000503209.1,ENST00000503871.1,ENST00000505977.1,ENST00000506574.5,ENST00000507232.5,ENST00000508247.5,ENST00000508837.1,ENST00000509785.5,ENST00000510751.5,ENST00000512028.5,ENST00000513795.1,ENST00000513941.5,ENST00000515224.5,ENST00000523518.1,ENST00000629457.2	-0.353317	-2.44762	0.0186422		3.52865	0.00545906	1.9927	0.0742856	1.77335	0.106572	1.98513	0.0752277		0.0118479	1.31975	0.167142	0.802736		0.127605	1.7966	0.0739468		1.12708	0.389606			0	0	0	0		803	--	--
ENSG00000040341.18	27067	STAU2	ENST00000355780.9,ENST00000517542.5,ENST00000518502.5,ENST00000518767.5,ENST00000518981.5,ENST00000519818.5,ENST00000519961.5,ENST00000520872.5,ENST00000520945.5,ENST00000521210.5,ENST00000521293.5,ENST00000521419.5,ENST00000521447.5,ENST00000521451.5,ENST00000521727.5,ENST00000521736.5,ENST00000521845.5,ENST00000522061.5,ENST00000522509.5,ENST00000522695.5,ENST00000522818.1,ENST00000522962.5,ENS…	-0.0821572	-0.534246	0.595988		0.370064	0.719052	0.712199	0.492623	1.81991	0.098791	0.786304	0.449921		0.000852089	1.25657	0.500987	1.10262		-0.0828347	-1.16071	0.247178		0.955376	0.709922			0	0	0	0		--	--	--
ENSG00000040487.13	54896	PQLC2	ENST00000375153.8,ENST00000375155.7,ENST00000400548.6,ENST00000432465.1,ENST00000469076.5,ENST00000497827.1	-0.146559	-0.960178	0.342461		1.32319	0.215227	1.46222	0.174384	3.00267	0.0132829	1.95841	0.0786429		2.60539e-05	0.618134	0.164877	0.786271		-0.0814421	-1.14107	0.255241		1.00138	0.98149			0	0	0	0		--	--	--
ENSG00000040531.15	1497	CTNS	ENST00000046640.8,ENST00000381870.8,ENST00000399306.7,ENST00000452111.5,ENST00000467663.5,ENST00000488623.6,ENST00000495445.5,ENST00000574218.1,ENST00000574776.6,ENST00000576979.1,ENST00000673669.1,ENST00000673965.1	-0.113573	-0.740828	0.462919		1.94185	0.0808335	1.87119	0.0908298	1.22115	0.250039	1.61564	0.137246		0.272041	0.864165	0.024395	0.635568		-0.151238	-2.1365	0.0338849		1.25469	0.12281			0	0	0	0		--	--	--
ENSG00000040608.14	65078	RTN4R	ENST00000043402.8,ENST00000416372.5,ENST00000425986.1,ENST00000463936.1,ENST00000469601.1,ENST00000474642.1	-0.300662	-2.04305	0.0473558		2.13268	0.0587551	0.73131	0.481375	1.76792	0.107514	1.47574	0.170792		0.138575	0.817681	0.224141	0.760725		NA	NA	NA		1.07038	0.0809454			0	0	0	0		--	--	--
ENSG00000040633.13	79142	PHF23	ENST00000320316.8,ENST00000454255.6,ENST00000570753.5,ENST00000570899.1,ENST00000571362.5,ENST00000572789.5,ENST00000573826.5,ENST00000574236.5,ENST00000574323.5,ENST00000574407.5,ENST00000574899.1,ENST00000576955.5,ENST00000613632.4	0.00355672	0.0230503	0.981719		0.49031	0.634494	0.870589	0.404393	0.70084	0.499385	1.30014	0.222721		0.0563315	0.839395	0.80833	0.981807		0.0766402	1.07338	0.284428		1.32629	0.0826531			0	0	0	0		--	--	--
ENSG00000040731.10	1008	CDH10	ENST00000264463.8,ENST00000502921.5,ENST00000503958.1,ENST00000510477.5	0.0653973	0.424732	0.6732		0.208865	0.838747	1.0586	0.314683	0.32715	0.750299	0.231783	0.82138		0.131137	1.06283	#DIV/0!	1		NA	NA	NA		1	#DIV/0!			0	#DIV/0!	0	#DIV/0!		--	--	--
ENSG00000040933.15	3631	INPP4A	ENST00000074304.9,ENST00000409016.8,ENST00000409463.5,ENST00000409540.7,ENST00000409851.7,ENST00000463367.1,ENST00000467042.1,ENST00000468638.1,ENST00000498026.1,ENST00000523221.1	0.0287418	0.186345	0.853071		-0.135645	0.894794	-0.502193	0.626405	-0.0756618	0.94118	0.264464	0.796793		0.614468	1.01778	0.993848	0.998984		0.119623	1.68253	0.0940662		0.857104	0.331653			0	0	0	0		--	--	--
ENSG00000041353.10	5874	RAB27B	ENST00000262094.10,ENST00000586570.5,ENST00000586594.1,ENST00000592334.1	-0.106063	-0.691269	0.4932		0.549975	0.594407	-0.940051	0.369344	-0.450164	0.662194	-0.88559	0.396634		0.0142337	1.47242	0.800576	1.07962		0.229398	3.29113	0.00118438		1.56259	0.106084			0	0	1	0		--	--	--
ENSG00000041357.16	5685	PSMA4	ENST00000044462.12,ENST00000413382.6,ENST00000557929.5,ENST00000558094.1,ENST00000558281.5,ENST00000558341.5,ENST00000558635.1,ENST00000558639.5,ENST00000559082.5,ENST00000559146.5,ENST00000559154.5,ENST00000559365.5,ENST00000559437.5,ENST00000559906.1,ENST00000559934.5,ENST00000559948.5,ENST00000560033.5,ENST00000560099.5,ENST00000560217.5,ENST00000560737.5,ENST00000560842.1	-0.284765	-1.92519	0.0609947		2.09615	0.06248	1.28527	0.227667	1.17148	0.268563	1.58364	0.144358		0.00763019	0.806528	0.352684	0.916792		0.476807	7.57474	1.41061e-12		0.89491	0.335664			0	0	1	0		--	--	--
ENSG00000041515.16	23026	MYO16	ENST00000251041.10,ENST00000356711.7,ENST00000375857.6,ENST00000457511.7,ENST00000467639.1,ENST00000482793.1	-0.0955279	-0.621936	0.537346		1.5224	0.158883	0.885027	0.396923	0.788318	0.448794	1.67108	0.125659		0.926685	1.0052	0.111567	1.11162		-0.164737	-2.33229	0.020706		1.18724	0.233213			0	0	0	0		--	--	--
ENSG00000041802.11	55341	LSG1	ENST00000265245.10,ENST00000427461.1,ENST00000437613.1,ENST00000460584.1,ENST00000461343.1,ENST00000466391.1,ENST00000475763.5,ENST00000480853.1	-0.00244708	-0.015859	0.987422		0.478933	0.642286	-0.125488	0.902624	0.680259	0.511782	0.607252	0.55722		0.0652428	0.768885	0.00884101	0.792911		-0.00652006	-0.0910496	0.927547		0.859959	0.00117491			0	-1	0	-1		--	--	#N/A
ENSG00000041880.14	10039	PARP3	ENST00000398755.7,ENST00000417220.6,ENST00000431474.5,ENST00000470601.5,ENST00000470749.1,ENST00000471971.5,ENST00000475782.1,ENST00000486510.1,ENST00000498510.1	-0.306841	-2.08934	0.0427731		2.22904	0.0499234	1.39155	0.194235	2.56557	0.0281032	1.86401	0.0919079		0.00228686	1.5064	1.40427e-05	1.66867		0.130717	1.84116	0.0671176		0.943682	0.541656			0	1	0	0		--	--	--
ENSG00000041982.16	3371	TNC	ENST00000341037.8,ENST00000350763.9,ENST00000423613.6,ENST00000460345.1,ENST00000473855.1,ENST00000476680.1,ENST00000481475.1,ENST00000498724.5,ENST00000534839.1,ENST00000535648.5,ENST00000537320.5,ENST00000542877.5,ENST00000544972.1,ENST00000635336.1	-0.243273	-1.62542	0.111555		1.46048	0.174851	1.18952	0.261713	1.39407	0.193497	0.857384	0.41131		0.0029639	1.47638	0.130542	1.37577		-0.0786442	-1.10162	0.271986		0.748918	0.488356			0	0	0	0		--	--	--
ENSG00000041988.15	90326	THAP3	ENST00000054650.8,ENST00000307896.10,ENST00000377627.7,ENST00000472925.1,ENST00000480647.1,ENST00000484669.6,ENST00000484676.1,ENST00000487819.5	-0.0337196	-0.218652	0.82798		1.45493	0.176349	1.46407	0.173891	2.38488	0.0382921	1.82167	0.098507		0.0973456	0.82437	0.0462776	1.55006		0.0984584	1.38161	0.168672		1.15906	0.203733			0	0	0	0		--	--	--
ENSG00000042062.13	140876	RIPOR3	ENST00000045083.6,ENST00000327979.8,ENST00000462493.1,ENST00000462842.1,ENST00000482129.1,ENST00000488529.5	-0.185806	-1.2255	0.227215		1.61674	0.137005	3.0048	0.0132346	1.04718	0.319668	0.944843	0.367008		---	---	---	---		-0.051687	-0.722736	0.470708		1.10474	0.397443			0	0	0	0		--	--	--
ENSG00000042088.14	55775	TDP1	ENST00000335725.9,ENST00000393452.7,ENST00000393454.6,ENST00000545686.6,ENST00000553527.1,ENST00000553569.1,ENST00000553617.5,ENST00000553989.1,ENST00000554180.5,ENST00000554976.5,ENST00000555178.5,ENST00000555565.5,ENST00000555880.5,ENST00000556063.1,ENST00000556498.1,ENST00000556867.1,ENST00000557782.1	0.0415022	0.269197	0.789096		-0.384884	0.708383	0.444341	0.666257	0.335422	0.744237	0.236374	0.817914		0.0154093	0.88011	0.00694339	0.732304		0.0773688	1.08364	0.27986		0.830264	0.321216			0	-1	0	0		--	--	--
ENSG00000042286.15	84883	AIFM2	ENST00000307864.3,ENST00000373248.5,ENST00000482166.1,ENST00000613322.4	-0.133463	-0.872747	0.387763		0.560567	0.587431	0.529804	0.607809	0.355002	0.729961	0.386786	0.707018		0.0993633	0.844777	0.83135	1.01772		-0.0782995	-1.09676	0.274099		0.961634	0.620532			0	0	0	0		--	--	--
ENSG00000042304.11	56918	C2orf83	ENST00000264387.8,ENST00000409066.1,ENST00000509872.1,ENST00000641422.1,ENST00000641887.1,ENST00000642055.1	-0.049318	-0.320006	0.75055		0.292069	0.776203	0.951421	0.36382	0.0824481	0.935917	-0.332054	0.746703		#DIV/0!	1	0.373901	1.04243		-0.0550934	-0.770508	0.441931		1	#DIV/0!			0	0	0	#DIV/0!		--	--	--
ENSG00000042317.17	55812	0	ENST00000045347.11,ENST00000356583.9,ENST00000393545.9,ENST00000553303.1,ENST00000553626.5,ENST00000553885.5,ENST00000553908.5,ENST00000554102.5,ENST00000554168.5,ENST00000554802.1,ENST00000555356.5,ENST00000555401.5,ENST00000555515.5,ENST00000555534.5,ENST00000555715.5,ENST00000556406.5,ENST00000556553.5,ENST00000556666.5,ENST00000556870.5,ENST00000557248.5,ENST00000557567.1,ENST00000557724.5	0.0522709	0.339218	0.736136		-1.6517	0.129606	0.176372	0.863523	-0.501341	0.626983	-1.47397	0.171258		0.00479505	1.65424	0.414416	1.12855		-0.174247	-2.47102	0.0143307		0.798318	0.166304			0	0	0	0		--	--	--
ENSG00000042429.12	9440	MED17	ENST00000251871.9,ENST00000507258.4,ENST00000525026.6,ENST00000525613.2,ENST00000528786.2,ENST00000529626.2,ENST00000530819.1,ENST00000531920.6,ENST00000533133.6,ENST00000533359.5,ENST00000533367.6,ENST00000638270.1,ENST00000638294.1,ENST00000638487.1,ENST00000638518.1,ENST00000638790.1,ENST00000639189.1,ENST00000639457.1,ENST00000639523.1,ENST00000639596.1,ENST00000639724.1,ENST00000640027.1,ENS…	0.213802	1.41839	0.163453		-2.48155	0.0324567	-1.63397	0.133312	-1.751	0.110502	-1.73152	0.114035		0.602519	1.03152	0.119421	1.1349		-0.0182869	-0.255405	0.798679		1.07175	0.485133			0	0	0	0		--	--	--
ENSG00000042445.14	54884	RETSAT	ENST00000295802.9,ENST00000409984.2,ENST00000429806.5,ENST00000438611.4,ENST00000449375.1,ENST00000482694.1,ENST00000490291.1	-0.0087062	-0.0564248	0.955271		-0.165468	0.871873	-0.0123717	0.990372	-1.08694	0.302566	-0.587887	0.569645		0.0272662	1.11218	0.199305	0.911704		-0.176565	-2.50495	0.013066		1.31166	0.058355			0	0	0	0		--	--	--
ENSG00000042493.16	822	CAPG	ENST00000263867.9,ENST00000409275.1,ENST00000409670.5,ENST00000409724.5,ENST00000409921.5,ENST00000415012.1,ENST00000439385.5,ENST00000447219.6,ENST00000449030.5,ENST00000453973.5,ENST00000459793.2,ENST00000471064.1,ENST00000479651.1,ENST00000483659.5,ENST00000491267.1	-0.185467	-1.22319	0.228078		1.86202	0.0922087	1.80377	0.101427	1.20406	0.256293	1.54454	0.153491		0.704163	0.980352	0.0013914	0.695928		0.283877	4.1342	5.28794e-05		1.05727	0.305525			0	-1	1	0		--	--	--
ENSG00000042753.11	1175	AP2S1	ENST00000263270.10,ENST00000352203.8,ENST00000593442.5,ENST00000597020.5,ENST00000597421.1,ENST00000598027.1,ENST00000599990.5,ENST00000600964.1,ENST00000601498.5,ENST00000601649.1	-0.182983	-1.20623	0.234478		2.0985	0.0622343	2.32483	0.0424226	2.63978	0.0247432	0.931853	0.373363		0.000176596	0.479561	0.00228142	0.485061		0.160193	2.26624	0.024535		1.15476	0.113072			0	-1	0	0		--	--	--
ENSG00000042781.14	7399	USH2A	ENST00000307340.8,ENST00000366942.3,ENST00000463147.1,ENST00000481786.1,ENST00000674083.1	0.0836139	0.543784	0.589465		-3.12699	0.0107454	-1.96058	0.0783606	-4.03387	0.00238461	-1.75093	0.110515		#DIV/0!	1	0.884656	0.991473		-0.0708567	-0.991954	0.322449		1.15412	0.220598			0	0	0	0		1255	--	--
ENSG00000042813.8	11055	ZPBP	ENST00000046087.7,ENST00000413331.1,ENST00000419417.5,ENST00000450231.1,ENST00000465922.1,ENST00000491129.5	0.128722	0.841212	0.404993		-0.983148	0.348723	0.460387	0.655087	-0.429667	0.676548	-0.563072	0.585788		#DIV/0!	1	#DIV/0!	1		NA	NA	NA		1.11137	0.438281			0	#DIV/0!	0	0		--	--	--
ENSG00000042832.12	7038	TG	ENST00000220616.9,ENST00000518058.1,ENST00000518097.1,ENST00000518108.1,ENST00000518505.1,ENST00000519178.5,ENST00000519294.5,ENST00000519543.5,ENST00000520089.5,ENST00000520197.5,ENST00000520769.1,ENST00000521107.1,ENST00000522523.5,ENST00000522691.1,ENST00000522797.1,ENST00000522809.1,ENST00000522996.5,ENST00000523756.5,ENST00000523901.1,ENST00000524151.5	0.0859039	0.558787	0.579275		-1.10973	0.293088	-0.294933	0.774077	-0.227698	0.824469	-0.554934	0.591136		0.728165	1.05988	0.349847	0.941086		-0.0724485	-1.01435	0.311671		1.28319	0.0245325			0	0	0	1		--	--	393
ENSG00000042980.13	10863	ADAM28	ENST00000265769.9,ENST00000437154.6,ENST00000518326.1,ENST00000518516.5,ENST00000518737.1,ENST00000520448.5,ENST00000520665.1,ENST00000521110.1,ENST00000521629.5,ENST00000523236.5,ENST00000523379.5,ENST00000523440.1	-0.278873	-1.88197	0.0667819		1.95852	0.0786295	0.685627	0.508531	3.38987	0.00688735	1.08512	0.303334		0.997297	0.999587	0.0135036	1.35126		0.037506	0.524111	0.600796		0.733054	0.0834447			0	0	0	0		226	--	--
ENSG00000043039.7	8538	BARX2	ENST00000281437.6,ENST00000605151.1	-0.0620772	-0.403084	0.688931		0.530179	0.607559	-0.737647	0.477681	-0.582111	0.573381	0.0430671	0.966496		0.373901	1.03092	0.162432	0.845667		0.0587778	0.822208	0.411963		1.34316	0.236288			0	0	0	0		--	--	--
ENSG00000043093.15	54165	DCUN1D1	ENST00000292782.9,ENST00000460412.6,ENST00000466812.1,ENST00000469954.5,ENST00000487822.5,ENST00000492563.1,ENST00000497606.5,ENST00000632685.1	-0.13613	-0.890512	0.378264		1.34638	0.207904	-0.180977	0.860001	0.698991	0.500492	0.421162	0.682546		0.00775312	1.45464	0.307268	1.34732		0.139459	1.96666	0.0506412		1.39165	0.0318503			0	0	0	1		--	--	272
ENSG00000043143.20	23338	JADE2	ENST00000282605.8,ENST00000361895.6,ENST00000395003.5,ENST00000402835.5,ENST00000430087.1,ENST00000431355.1,ENST00000453515.1,ENST00000470876.1,ENST00000512386.5,ENST00000515554.1,ENST00000612830.1	-0.507957	-3.82169	0.000431737		3.72181	0.00396344	1.13182	0.284121	1.71416	0.11727	2.06505	0.0658281		---	---	---	---		0.461859	7.27153	8.40885e-12		0.943349	0.60965			1	0	1	0		193	7	--
ENSG00000043355.12	7546	ZIC2	ENST00000376335.8,ENST00000468291.1,ENST00000477213.1,ENST00000481565.1,ENST00000490085.5	0.135096	0.883621	0.381931		-0.687262	0.507543	-0.861841	0.408966	0.5241	0.611628	-0.428279	0.677526		0.13046	0.834867	0.131571	0.789877		NA	NA	NA		1.00217	0.828908			0	0	0	0		--	--	--
ENSG00000043462.12	3937	LCP2	ENST00000046794.10,ENST00000519149.1,ENST00000519594.5,ENST00000520322.1,ENST00000520344.1,ENST00000521416.5,ENST00000522760.5,ENST00000522823.5,ENST00000523369.1,ENST00000628092.2	-0.0107021	-0.0693618	0.945031		-1.64242	0.131535	-1.75294	0.110156	-1.63401	0.133305	-2.20021	0.0524223		0.116563	0.96389	0.0152557	1.24417		0.107516	1.51013	0.132629		1.24973	0.34507			0	0	0	0		--	--	--
ENSG00000043514.17	54802	TRIT1	ENST00000316891.10,ENST00000372818.5,ENST00000441669.6,ENST00000462243.2,ENST00000462797.5,ENST00000465417.5,ENST00000467774.1,ENST00000469476.2,ENST00000486825.6,ENST00000489945.5,ENST00000491865.5,ENST00000492612.6,ENST00000495175.6,ENST00000537440.5,ENST00000541099.5,ENST00000648678.1	-0.1528	-1.00202	0.322071		1.75571	0.109664	1.22339	0.249226	1.54917	0.152382	1.5553	0.150928		0.0345991	1.32957	0.792379	0.990841		0.0240161	0.335464	0.737636		0.911669	0.446628			0	0	0	0		--	--	--
ENSG00000043591.6	153	ADRB1	ENST00000369295.4	-0.375577	-2.62629	0.0119945		2.65658	0.0240401	0.817088	0.432913	2.01849	0.0711592	1.98398	0.0753719		0.0447056	0.847206	0.755938	1.04249		-0.0446318	-0.62387	0.533442		1.05861	0.545963			0	0	0	0		--	--	--
ENSG00000044012.4	2981	GUCA2B	ENST00000372581.2	0.0215217	0.139509	0.889715		0.103165	0.919872	0.387379	0.706592	0.0382773	0.97022	0.424287	0.68034		#DIV/0!	1	0.631644	1.01718		NA	NA	NA		1	#DIV/0!			0	0	0	#DIV/0!		--	--	--
ENSG00000044090.9	9820	CUL7	ENST00000265348.8,ENST00000478630.1,ENST00000535468.1,ENST00000673725.1,ENST00000673753.1,ENST00000674100.1,ENST00000674112.1,ENST00000674134.1	-0.312789	-2.13419	0.0387092		3.22436	0.00910759	1.57083	0.147296	2.74429	0.0206799	2.97648	0.013891		0.00698245	1.08904	0.138391	0.873777		0.0151154	0.211099	0.83303		0.854221	0.141352			0	0	0	0		660	--	--
ENSG00000044115.21	1495	CTNNA1	ENST00000302763.12,ENST00000517533.5,ENST00000517534.5,ENST00000517656.5,ENST00000517904.1,ENST00000517980.5,ENST00000518263.5,ENST00000518381.5,ENST00000518585.1,ENST00000518825.5,ENST00000518910.5,ENST00000518919.1,ENST00000519113.5,ENST00000519116.5,ENST00000519309.5,ENST00000519489.1,ENST00000519634.5,ENST00000519768.5,ENST00000520158.5,ENST00000520260.5,ENST00000520339.5,ENST00000520400.5,EN…	0.191757	1.26623	0.21241		-1.1894	0.261758	-0.836688	0.422311	-1.11849	0.289505	-1.21581	0.251978		0.00822232	1.12886	0.00662416	0.830216		-0.0468127	-0.654422	0.513611		0.979591	0.791181			0	-1	0	0		--	--	--
ENSG00000044446.12	5256	PHKA2	ENST00000379942.5,ENST00000464455.1,ENST00000469485.5,ENST00000469645.5,ENST00000473597.1,ENST00000473739.5,ENST00000481718.1,ENST00000486231.2	-0.127691	-0.834361	0.408798		2.05517	0.0669269	1.11121	0.29248	1.57222	0.146975	0.74313	0.474499		0.0534907	0.906672	0.0103999	0.753212		-0.141125	-1.99063	0.0479185		0.869539	0.199176			0	0	0	0		--	--	--
ENSG00000044459.15	54875	CNTLN	ENST00000380641.4,ENST00000380647.8,ENST00000461247.1,ENST00000484374.1	0.21006	1.39241	0.171126		-1.52538	0.158149	-1.16443	0.271276	-1.38609	0.195845	-0.452766	0.660382		0.0768575	1.25309	0.290832	1.27143		-0.21526	-3.0781	0.00238328		0.774022	0.00514479			0	0	-1	-1		--	--	#N/A
ENSG00000044524.11	2042	EPHA3	ENST00000336596.7,ENST00000452448.6,ENST00000494014.1	0.301861	2.05201	0.0464369		-3.95588	0.0027044	-1.2136	0.252785	-1.57351	0.146676	-1.46233	0.174355		#DIV/0!	1	0.101011	0.577061		0.0131678	0.183894	0.854288		1.02625	0.1168			0	0	0	0		1380	--	--
ENSG00000044574.8	3309	HSPA5	ENST00000324460.7	-0.345296	-2.38443	0.0216985		2.20952	0.051603	1.44922	0.1779	0.156552	0.878713	0.685837	0.508403		0.0193918	1.42899	0.0564981	0.904122		0.0851732	1.19372	0.234039		1.04236	0.669816			0	0	0	0		--	--	--
ENSG00000046604.13	1829	DSG2	ENST00000261590.13,ENST00000585206.1	-0.115673	-0.754711	0.454634		0.853957	0.413118	0.696547	0.501956	0.215596	0.833636	1.03844	0.323521		0.00086084	1.99474	0.960393	0.99062		-0.212691	-3.03962	0.00269382		1.04635	0.64764			0	0	-1	0		--	--	--
ENSG00000046647.13	54960	GEMIN8	ENST00000332885.7,ENST00000380523.8,ENST00000398355.7,ENST00000460203.1,ENST00000477386.1	-0.0406446	-0.263625	0.793358		0.776646	0.455346	-0.064715	0.949676	0.85506	0.412535	0.97451	0.352787		0.00917589	1.27634	0.120439	0.882275		0.00393392	0.0549346	0.956247		0.908207	0.374786			0	0	0	0		--	--	--
ENSG00000046651.15	8481	OFD1	ENST00000340096.11,ENST00000380550.6,ENST00000380567.5,ENST00000398395.7,ENST00000464463.5,ENST00000466534.1,ENST00000474705.1,ENST00000485052.5,ENST00000490265.5	-0.0963912	-0.627609	0.533658		2.63569	0.0249178	2.18393	0.0538861	0.0237157	0.981546	0.590834	0.567744		0.000566579	1.6852	0.0181842	1.40791		0.0353824	0.494398	0.621582		0.863159	0.237884			0	0	0	0		--	--	--
ENSG00000046653.15	2824	GPM6B	ENST00000316715.9,ENST00000355135.6,ENST00000356942.9,ENST00000398361.7,ENST00000454189.6,ENST00000468080.1,ENST00000472735.5,ENST00000475307.1,ENST00000493085.5,ENST00000493677.5,ENST00000495211.2	-0.123358	-0.805604	0.425009		2.0713	0.0651412	1.53577	0.155607	2.93967	0.0147938	0.888863	0.394955		0.373901	1.01994	0.0346716	0.560221		-0.0286888	-0.400782	0.689019		0.704386	0.103676			0	0	0	0		--	--	--
ENSG00000046774.10	51438	MAGEC2	ENST00000247452.4	0.128226	0.837914	0.406822		-0.652512	0.528785	-0.437587	0.670985	-0.703889	0.497565	-0.714952	0.490993		0.116563	0.96389	#DIV/0!	1		NA	NA	NA		0.993458	0.373901			0	#DIV/0!	0	0		--	--	--
ENSG00000046889.19	80243	PREX2	ENST00000288368.5,ENST00000517617.1,ENST00000520235.1,ENST00000522247.5,ENST00000529398.5	0.383932	2.69468	0.0100867		-4.20467	0.00181521	-1.8118	0.100109	-1.80228	0.101675	-1.10512	0.294986		#DIV/0!	1	0.373901	0.975132		-0.252562	-3.64501	0.000342875		1	#DIV/0!			0	0	-1	#DIV/0!		1376	--	--
ENSG00000047056.16	22884	WDR37	ENST00000263150.9,ENST00000358220.5,ENST00000381329.5,ENST00000436154.1,ENST00000482165.1,ENST00000620998.4,ENST00000650072.1	-0.116587	-0.760761	0.45105		0.0587508	0.954308	-1.0722	0.308822	-0.469335	0.648896	-0.0840607	0.934667		0.0280147	0.807512	0.302681	1.04132		-0.0840119	-1.17732	0.240501		0.883954	0.075638			0	0	0	0		--	--	--
ENSG00000047188.16	64848	YTHDC2	ENST00000161863.9,ENST00000503857.5,ENST00000506333.1,ENST00000507567.1,ENST00000512600.1,ENST00000514720.1,ENST00000515883.5	-0.0806344	-0.524278	0.602842		-0.612505	0.553876	-1.56247	0.149242	-1.0283	0.328037	-0.629874	0.5429		0.0557639	1.11062	0.22152	1.1944		0.0607895	0.850452	0.396117		0.888788	0.238961			0	0	0	0		--	--	--
ENSG00000047230.15	56474	CTPS2	ENST00000359276.9,ENST00000380241.7,ENST00000443824.5,ENST00000455276.1,ENST00000483053.1	-0.236548	-1.57778	0.122119		2.46716	0.0332664	1.06179	0.313299	1.24533	0.241401	1.40365	0.190706		0.0324224	1.15394	0.146805	0.947182		-0.136308	-1.92137	0.0561433		0.937173	0.49086			0	0	0	0		--	--	--
ENSG00000047249.18	51606	ATP6V1H	ENST00000355221.7,ENST00000359530.7,ENST00000396774.6,ENST00000518072.1,ENST00000519588.1,ENST00000519922.1,ENST00000520188.5,ENST00000521275.5,ENST00000521335.1,ENST00000521377.5,ENST00000521707.1,ENST00000521900.5,ENST00000522159.5,ENST00000522849.1,ENST00000523343.1,ENST00000523426.1,ENST00000523899.5,ENST00000524164.5,ENST00000524234.1	0.108406	0.706713	0.483647		-1.27482	0.231195	-1.16675	0.270383	-0.412357	0.688779	-0.738072	0.477434		0.174163	0.886635	0.357453	1.04968		0.0545425	0.76278	0.446516		1.29193	0.0661197			0	0	0	0		--	--	--
ENSG00000047315.16	5431	POLR2B	ENST00000314595.6,ENST00000381227.5,ENST00000431623.6,ENST00000433463.1,ENST00000441246.6,ENST00000450656.5,ENST00000464918.1,ENST00000478188.5,ENST00000484821.1,ENST00000495311.1,ENST00000497845.1,ENST00000510355.1,ENST00000639658.1	0.126131	0.824005	0.414592		-1.32104	0.215919	-1.37559	0.198976	-0.991424	0.344861	-0.983845	0.348396		0.00554451	0.798365	0.113715	0.846059		-0.214008	-3.05934	0.00253025		0.885696	0.307402			0	0	-1	0		--	--	--
ENSG00000047346.12	56204	FAM214A	ENST00000261844.11,ENST00000399202.8,ENST00000534964.6,ENST00000546305.6,ENST00000561490.5,ENST00000561543.5,ENST00000562135.5,ENST00000562351.2,ENST00000566768.5,ENST00000566948.5,ENST00000568637.5,ENST00000568668.1,ENST00000568863.1,ENST00000568871.1,ENST00000570204.1,ENST00000619572.4	0.0178144	0.115469	0.908624		0.135755	0.894709	-0.0520286	0.959531	0.257568	0.801963	-0.590205	0.56815		0.0529146	1.38834	0.000448643	2.1323		-0.225219	-3.22794	0.00146282		0.886188	0.181104			0	1	-1	0		--	--	--
ENSG00000047365.12	116984	ARAP2	ENST00000303965.9,ENST00000503225.5,ENST00000503904.1,ENST00000505837.1,ENST00000506189.1,ENST00000508066.1,ENST00000511416.1,ENST00000512804.1,ENST00000513032.2,ENST00000618163.1	0.0787251	0.511785	0.611482		-0.693367	0.503865	-0.173743	0.865535	-0.812932	0.435184	-0.0700655	0.945523		0.0507269	1.4739	0.0186531	2.13688		NA	NA	NA		0.996057	0.963617			0	0	0	0		--	--	--
ENSG00000047410.14	7175	TPR	ENST00000367478.9,ENST00000451586.1,ENST00000467810.1,ENST00000469463.1,ENST00000474852.1,ENST00000481347.1,ENST00000491783.5,ENST00000492973.1,ENST00000613151.1	0.148961	0.976267	0.334522		-0.716282	0.490206	-1.21341	0.252854	-1.18857	0.262068	-0.0640408	0.9502		0.115791	1.12772	0.397799	1.09351		0.0143829	0.200867	0.841012		0.846418	0.192041			0	0	0	0		--	--	--
ENSG00000047457.14	1356	CP	ENST00000264613.11,ENST00000455472.3,ENST00000460674.5,ENST00000462336.5,ENST00000463556.5,ENST00000471356.1,ENST00000473296.1,ENST00000474204.1,ENST00000479771.5,ENST00000481169.5,ENST00000489736.5,ENST00000490639.5,ENST00000494544.1,ENST00000497797.5,ENST00000497902.5	-0.0652824	-0.423983	0.673742		-1.3785	0.198106	-1.18994	0.261552	-2.37711	0.0388033	-2.53234	0.0297515		0.2729	1.58973	0.00551873	2.91237		-0.0128795	-0.179867	0.857444		0.772971	0.195726			0	1	0	0		--	--	--
ENSG00000047578.13	23247	KIAA0556	ENST00000261588.9,ENST00000562207.1,ENST00000564749.5,ENST00000565672.5,ENST00000566023.1,ENST00000567894.5,ENST00000568258.5,ENST00000568622.1,ENST00000573850.1,ENST00000618117.1	-0.254954	-1.70876	0.0948762		2.95164	0.0144939	1.81227	0.100032	2.63768	0.0248326	2.8061	0.018599		0.0718964	0.905775	0.112276	0.850028		-0.0803844	-1.12615	0.261486		0.627462	0.032788			0	0	0	-1		--	--	#N/A
ENSG00000047579.19	84062	DTNBP1	ENST00000338950.9,ENST00000344537.9,ENST00000355917.7,ENST00000462989.6,ENST00000506844.1,ENST00000509674.1,ENST00000510395.5,ENST00000511762.2,ENST00000513680.5,ENST00000514651.1,ENST00000515875.5,ENST00000622898.4	-0.193228	-1.27632	0.208856		1.12888	0.285303	0.217385	0.832279	-0.277568	0.786998	0.0582361	0.954708		0.0286634	1.27908	0.222813	1.155		0.030159	0.421339	0.673972		0.856833	0.0212177			0	0	0	-1		--	--	#N/A
ENSG00000047597.7	7504	XK	ENST00000378616.5	-0.071085	-0.461852	0.646571		0.279042	0.785899	-0.539435	0.601391	0.0867271	0.9326	-0.636717	0.538611		4.59599e-05	1.50713	0.489967	1.11225		-0.048868	-0.683221	0.495278		0.908385	0.208441			0	0	0	0		--	--	--
ENSG00000047617.15	57101	ANO2	ENST00000327087.12,ENST00000356134.9,ENST00000536751.1,ENST00000538154.5,ENST00000540543.1,ENST00000541487.1,ENST00000541874.1,ENST00000542326.5,ENST00000544988.1,ENST00000545860.1,ENST00000546188.5,ENST00000612575.1,ENST00000650848.1	-0.129843	-0.848665	0.400879		0.423637	0.680798	0.377313	0.713825	-0.298775	0.771228	0.330909	0.747542		0.373901	1.01807	0.373901	1.021		-0.0473268	-0.661624	0.508993		1.04973	0.666032			0	0	0	0		--	--	--
ENSG00000047621.12	57102	C12orf4	ENST00000261250.8,ENST00000509318.2,ENST00000535030.1,ENST00000535887.1,ENST00000541014.5,ENST00000542080.5,ENST00000544258.1,ENST00000544697.1,ENST00000545746.5	-0.253072	-1.69528	0.0974256		1.26945	0.233029	0.47141	0.647464	1.99212	0.0743582	-0.198025	0.846993		0.00144158	1.28822	0.821237	1.04194		-0.0515864	-0.721325	0.471573		1.02272	0.885697			0	0	0	0		--	--	--
ENSG00000047634.15	6322	SCML1	ENST00000380041.8,ENST00000380043.7,ENST00000380045.7,ENST00000398080.5,ENST00000419185.1,ENST00000427362.2,ENST00000487842.1	-0.0553036	-0.358958	0.721425		-1.02716	0.328548	-2.39471	0.0376544	-1.10436	0.295301	-1.16835	0.269764		0.72327	0.971365	0.28934	1.32207		0.085172	1.1937	0.234045		0.895099	0.209456			0	0	0	0		--	--	--
ENSG00000047644.18	55841	WWC3	ENST00000380861.8,ENST00000466248.1	-0.267951	-1.80243	0.078657		2.02441	0.0704591	-0.0027387	0.997869	1.58789	0.143395	1.33725	0.210763		0.000429097	1.57922	0.484242	1.05099		-0.0378043	-0.528286	0.597902		1.04161	0.718665			0	0	0	0		--	--	--
ENSG00000047648.23	395	ARHGAP6	ENST00000303025.10,ENST00000337414.9,ENST00000380717.7,ENST00000380718.1,ENST00000380736.5,ENST00000489330.6,ENST00000491514.1,ENST00000495242.5,ENST00000657361.1	0.205014	1.35747	0.181881		-1.44704	0.178495	-2.20257	0.0522132	-1.84633	0.0946128	-1.43243	0.182529		0.971609	1.00161	0.373901	0.939033		-0.0375124	-0.524201	0.600734		0.917091	0.417816			0	0	0	0		--	--	--
ENSG00000047662.5	27146	FAM184B	ENST00000265018.4	0.17664	1.16305	0.251376		-1.21541	0.252125	-1.9717	0.0769268	-0.554675	0.591306	-0.143687	0.888602		0.62367	0.980428	0.087728	1.06586		-0.0603908	-0.844853	0.399228		1.08621	0.00341684			0	0	0	1		--	--	394
ENSG00000047849.21	4134	MAP4	ENST00000335271.9,ENST00000360240.10,ENST00000383736.3,ENST00000395734.7,ENST00000420772.6,ENST00000423088.5,ENST00000426837.6,ENST00000429422.5,ENST00000434267.5,ENST00000439356.2,ENST00000462206.1,ENST00000468075.2,ENST00000477765.1,ENST00000482752.1,ENST00000497735.1,ENST00000633710.1	0.0414121	0.268612	0.789544		-1.24662	0.240947	-1.24835	0.240337	-0.656409	0.526376	-1.55742	0.150426		0.0760545	1.04576	0.0133772	1.14003		0.122841	1.72848	0.0854857		0.888261	0.46713			0	0	0	0		--	--	--
ENSG00000047932.14	57120	GOPC	ENST00000052569.10,ENST00000368498.7,ENST00000535237.2	-0.234928	-1.56634	0.124773		1.49805	0.165006	1.22808	0.247538	1.42626	0.184256	1.75365	0.110029		0.0202838	1.31208	0.0794275	1.40392		0.0561428	0.78523	0.433272		1.10256	0.203595			0	0	0	0		--	--	--
ENSG00000047936.10	6098	ROS1	ENST00000368507.7,ENST00000368508.7,ENST00000403284.2	-0.0453621	-0.294283	0.769991		1.66603	0.126677	1.65351	0.129231	3.1536	0.0102698	2.00606	0.0726502		0.00108602	2.7397	0.227514	0.762352		NA	NA	NA		1.02684	0.236664			0	0	0	0		--	--	--
ENSG00000048028.11	57646	USP28	ENST00000003302.8,ENST00000535607.5,ENST00000537490.1,ENST00000537642.1,ENST00000537706.5,ENST00000538224.1,ENST00000538475.5,ENST00000540438.5,ENST00000540925.5,ENST00000542033.5,ENST00000544272.1,ENST00000544750.1,ENST00000544967.5,ENST00000545540.5,ENST00000545608.5	-0.169506	-1.11465	0.271336		1.05118	0.317916	0.248554	0.808735	0.241148	0.814313	0.543523	0.598677		0.186008	0.935482	0.994895	0.999285		0.221489	3.17171	0.00176054		1.01691	0.923964			0	0	1	0		--	--	--
ENSG00000048052.21	9734	HDAC9	ENST00000401921.5,ENST00000405010.7,ENST00000406072.5,ENST00000406451.8,ENST00000411993.1,ENST00000413380.5,ENST00000413509.6,ENST00000417496.6,ENST00000425071.5,ENST00000428307.6,ENST00000430454.5,ENST00000432645.6,ENST00000433709.6,ENST00000441542.6,ENST00000441986.5,ENST00000446646.1,ENST00000455069.1,ENST00000456174.6,ENST00000461159.6,ENST00000461409.1,ENST00000471887.1,ENST00000474742.1,ENS…	-0.188591	-1.24454	0.220201		0.183708	0.857914	0.556989	0.589783	-0.0148496	0.988444	-0.946386	0.366258		0.0121444	1.15823	0.00272955	4.98538		0.347143	5.16903	5.8028e-07		2.63572	0.0658189			0	1	1	0		--	--	--
ENSG00000048140.18	26262	TSPAN17	ENST00000298564.14,ENST00000310032.12,ENST00000503030.1,ENST00000503045.5,ENST00000504168.5,ENST00000507471.1,ENST00000508164.6,ENST00000514705.5,ENST00000515708.5	-0.0293886	-0.190542	0.849802		-0.0605598	0.952903	-1.63167	0.133801	-0.477188	0.643486	-0.156662	0.878629		0.0692328	0.857781	0.000696966	0.799892		0.106152	1.49076	0.137641		1.3517	0.0523954			0	-1	0	0		--	--	--
ENSG00000048162.20	51491	NOP16	ENST00000502577.1,ENST00000502663.5,ENST00000503849.5,ENST00000504821.1,ENST00000509257.1,ENST00000510608.1,ENST00000614830.4,ENST00000616685.1,ENST00000618911.4,ENST00000619979.4,ENST00000621444.4	-0.0940199	-0.612029	0.543818		1.21037	0.25397	3.89944	0.00296372	1.26034	0.236162	1.86288	0.0920782		0.127628	0.759553	0.0195312	0.680563		0.0876469	1.22865	0.220683		1.26042	0.308393			0	0	0	0		1048	--	--
ENSG00000048342.16	57545	CC2D2A	ENST00000389652.10,ENST00000424120.5,ENST00000438599.6,ENST00000503292.5,ENST00000503658.2,ENST00000506643.4,ENST00000507954.5,ENST00000510220.1,ENST00000511544.5,ENST00000512202.1,ENST00000512702.5,ENST00000513035.1,ENST00000513811.5,ENST00000514039.5,ENST00000514450.2,ENST00000515124.5,ENST00000634028.1,ENST00000650860.1,ENST00000651385.1,ENST00000652443.1	0.188232	1.24208	0.221097		-0.0979677	0.923894	4.43612e-05	0.999965	1.25641	0.237523	0.976641	0.351781		0.727974	0.977888	0.0626317	0.866642		-0.244613	-3.52285	0.000531742		0.602239	0.0186798			0	0	-1	-1		--	--	#N/A
ENSG00000048392.12	50484	RRM2B	ENST00000251810.8,ENST00000395910.6,ENST00000395912.6,ENST00000517517.1,ENST00000519125.1,ENST00000519317.5,ENST00000519962.5,ENST00000522368.5,ENST00000522394.1,ENST00000523957.1,ENST00000621845.1	-0.0507597	-0.329385	0.743502		-0.164829	0.872363	-1.0924	0.300274	0.153523	0.88104	0.226678	0.825241		0.00176134	1.43054	0.1229	1.43525		0.140949	1.9881	0.0481999		1.1045	0.226006			0	0	0	0		--	--	--
ENSG00000048405.10	168850	ZNF800	ENST00000265827.8,ENST00000393312.5,ENST00000393313.5,ENST00000434602.5,ENST00000436992.5,ENST00000439506.1,ENST00000485577.1,ENST00000619291.4	-0.125588	-0.820401	0.41662		1.37652	0.198697	-0.394645	0.701391	0.735878	0.47871	0.726889	0.483962		0.0081782	1.51928	0.281624	1.39183		0.096785	1.3579	0.176063		1.06579	0.340236			0	0	0	0		--	--	--
ENSG00000048462.11	608	TNFRSF17	ENST00000053243.6,ENST00000396495.3,ENST00000562385.1	0.148406	0.972552	0.336344		-1.30627	0.220707	-1.03752	0.323931	-1.49922	0.164705	-0.811083	0.436197		#DIV/0!	1	#DIV/0!	1		NA	NA	NA		1	#DIV/0!			0	#DIV/0!	0	#DIV/0!		--	--	--
ENSG00000048471.14	92017	SNX29	ENST00000562510.1,ENST00000563308.1,ENST00000564111.5,ENST00000564791.5,ENST00000566228.6,ENST00000568359.1,ENST00000568949.1,ENST00000569801.5	-0.104698	-0.682269	0.498815		1.83044	0.0971056	1.48754	0.167711	1.25762	0.237105	1.5624	0.149258		0.206335	1.10551	0.0997299	1.18395		NA	NA	NA		0.73096	0.111			0	0	0	0		--	--	--
ENSG00000048540.15	55885	LMO3	ENST00000261169.10,ENST00000320122.10,ENST00000332914.10,ENST00000354662.5,ENST00000396205.6,ENST00000424192.6,ENST00000439600.2,ENST00000441439.6,ENST00000447609.5,ENST00000453727.6,ENST00000534946.5,ENST00000535535.5,ENST00000536172.5,ENST00000536509.5,ENST00000537304.6,ENST00000537568.1,ENST00000537757.5,ENST00000538020.1,ENST00000538051.5,ENST00000539232.1,ENST00000539534.5,ENST00000540445.5,…	-0.0382706	-0.248204	0.805186		-0.439828	0.669415	0.091668	0.928772	-0.630095	0.542761	-0.711861	0.492823		#DIV/0!	1	#DIV/0!	1		0.0720178	1.00829	0.314564		0.991871	0.9254			0	#DIV/0!	0	0		--	--	--
ENSG00000048544.6	55173	MRPS10	ENST00000053468.4	-0.110998	-0.723821	0.473188		0.636839	0.538534	0.838075	0.421568	0.51723	0.616242	0.866181	0.406693		0.0218825	1.31085	0.0294337	1.17392		0.0664495	0.929972	0.353535		1.17459	0.326047			0	0	0	0		--	--	--
ENSG00000048545.14	2978	GUCA1A	ENST00000372958.1,ENST00000541991.5,ENST00000654459.1	0.00103873	0.00673174	0.994661		0.164644	0.872504	0.0412132	0.967937	-0.418876	0.684161	0.661769	0.523076		0.373901	0.979772	0.306892	1.12886		NA	NA	NA		1.03202	0.527961			0	0	0	0		--	--	--
ENSG00000048649.13	51773	RSF1	ENST00000308488.10,ENST00000440064.2,ENST00000467567.1,ENST00000480887.5,ENST00000526324.5,ENST00000528095.5,ENST00000529470.1,ENST00000530604.1,ENST00000531026.5,ENST00000531768.1,ENST00000532556.1,ENST00000534794.1	-0.0239715	-0.155398	0.877252		0.525758	0.610517	-0.720103	0.487951	-0.145116	0.887503	0.418641	0.684328		0.132457	1.17258	0.0042687	2.35283		0.249189	3.59308	0.000413761		1.10639	0.365132			0	1	1	0		--	--	--
ENSG00000048707.15	55187	VPS13D	ENST00000011700.10,ENST00000460333.5,ENST00000466732.2,ENST00000469054.1,ENST00000473099.1,ENST00000476045.5,ENST00000476169.1,ENST00000481484.1,ENST00000487188.1,ENST00000489961.1,ENST00000543710.5,ENST00000543766.2,ENST00000613099.4,ENST00000620676.6,ENST00000643711.1,ENST00000645148.1,ENST00000645371.1,ENST00000646411.1,ENST00000646917.1,ENST00000647414.1	0.0664643	0.431692	0.668173		-1.32195	0.215627	-0.719048	0.488573	-0.798205	0.443294	-0.596947	0.563813		0.148826	1.15298	0.138776	1.26002		-0.144356	-2.03716	0.0429849		0.714321	0.0672282			0	0	0	0		--	--	--
ENSG00000048740.18	10659	CELF2	ENST00000354897.3,ENST00000399850.7,ENST00000416382.6,ENST00000417956.6,ENST00000542579.5,ENST00000608830.5,ENST00000609692.5,ENST00000609870.5,ENST00000631460.1,ENST00000631816.1,ENST00000632065.1,ENST00000632728.1,ENST00000633077.1,ENST00000633200.1,ENST00000636488.1,ENST00000637215.1,ENST00000638035.1	-0.321854	-2.20308	0.0331277		1.69083	0.121747	1.34998	0.206786	1.63401	0.133305	1.51891	0.159749		0.711396	0.99021	#DIV/0!	1		0.0529428	0.740345	0.459981		0.836967	0.211249			0	#DIV/0!	0	0		--	--	--
ENSG00000048828.17	23196	FAM120A	ENST00000277165.11,ENST00000375389.7,ENST00000427765.1,ENST00000446420.2,ENST00000475933.1,ENST00000652239.1	-0.140794	-0.921631	0.361985		1.50565	0.163073	2.81073	0.0184518	2.37556	0.0389065	2.08484	0.0636785		0.534654	0.973791	0.845364	1.02359		0.0195858	0.273554	0.784717		0.818813	0.225407			0	0	0	0		--	--	--
ENSG00000048991.16	23518	R3HDM1	ENST00000264160.8,ENST00000409478.5,ENST00000409606.5,ENST00000410054.5,ENST00000425804.1,ENST00000429703.6,ENST00000436436.5,ENST00000438014.5,ENST00000441871.5,ENST00000443537.2,ENST00000445855.1,ENST00000456040.1,ENST00000463230.5,ENST00000480793.1,ENST00000483021.5,ENST00000483065.1,ENST00000486532.5,ENST00000487294.1,ENST00000488035.5,ENST00000628915.2	-0.0966968	-0.629617	0.532355		-0.0622387	0.951599	-0.231795	0.821372	-0.00690703	0.994625	-0.169906	0.868472		0.0336999	0.865051	0.00507476	0.695818		0.107409	1.50861	0.133018		0.892857	0.52075			0	-1	0	0		--	--	--
ENSG00000049089.15	1298	COL9A2	ENST00000372736.3,ENST00000372748.8,ENST00000417105.6,ENST00000427563.1,ENST00000461118.6,ENST00000466267.1,ENST00000482722.5,ENST00000488463.6,ENST00000490132.1,ENST00000495948.1,ENST00000496215.5,ENST00000642679.1	-0.210647	-1.39649	0.169905		2.15859	0.0562436	0.0788547	0.938704	1.08585	0.303025	1.537	0.155309		0.868068	1.02095	0.00226443	2.14633		0.0350747	0.490093	0.624619		0.739843	0.0128803			0	1	0	-1		--	--	#N/A
ENSG00000049130.16	4254	KITLG	ENST00000347404.10,ENST00000357116.4,ENST00000378535.4,ENST00000552044.1,ENST00000644744.1,ENST00000646633.1	-0.260076	-1.74556	0.0882008		2.03201	0.0695709	1.6284	0.134497	1.93592	0.0816301	0.997611	0.341995		0.000516436	0.554778	0.127353	0.606896		0.137723	1.94171	0.0536135		1.05383	0.660739			0	0	0	0		--	--	--
ENSG00000049167.14	1161	ERCC8	ENST00000265038.9,ENST00000381118.7,ENST00000439176.5,ENST00000462279.5,ENST00000477893.1,ENST00000484330.5,ENST00000495985.5,ENST00000497892.5,ENST00000643034.1,ENST00000643708.1,ENST00000647431.1,ENST00000647486.1	-0.014379	-0.0931959	0.926191		0.465916	0.651258	2.27656	0.0460544	0.459273	0.65586	0.580241	0.574593		0.0123508	1.23252	0.607159	0.920663		-0.061618	-0.862087	0.389698		0.962	0.768045			0	0	0	0		--	--	--
ENSG00000049192.15	11174	ADAMTS6	ENST00000314351.9,ENST00000381052.8,ENST00000381055.8,ENST00000417396.2,ENST00000464680.6,ENST00000470597.5,ENST00000502886.1,ENST00000504282.1	-0.0103707	-0.0672136	0.946731		0.406904	0.692651	0.474157	0.645571	0.570494	0.580934	0.262569	0.798213		0.675356	1.06665	0.00481175	2.66545		0.13601	1.91709	0.0566877		1.03292	0.594536			0	1	0	0		--	--	--
ENSG00000049239.12	9563	H6PD	ENST00000377403.6,ENST00000495451.1,ENST00000602477.1	-0.149663	-0.980977	0.332221		0.771814	0.458075	-0.973436	0.353295	-0.384722	0.708499	-0.0670101	0.947895		0.00350409	1.49014	0.0759966	1.25502		-0.202609	-2.88921	0.00429915		0.859409	0.37905			0	0	-1	0		--	--	--
ENSG00000049245.13	9341	VAMP3	ENST00000054666.11,ENST00000470357.1,ENST00000487194.1	-0.392227	-2.76335	0.00845629		4.48416	0.00117145	1.17565	0.266966	0.374626	0.715761	0.734588	0.479462		0.0454883	1.23422	0.496958	1.02273		0.153651	2.1714	0.0311082		1.11717	0.072597			1	0	0	0		22	--	--
ENSG00000049246.14	8863	PER3	ENST00000361923.2,ENST00000377532.7,ENST00000377541.5,ENST00000463106.1,ENST00000473653.1,ENST00000494684.1,ENST00000602883.1,ENST00000613533.4,ENST00000614998.4	-0.204012	-1.35055	0.184071		2.58433	0.0272133	1.81996	0.0987835	2.75721	0.0202264	2.07363	0.0648879		0.030238	1.23427	0.150463	0.792892		0.0368288	0.514635	0.607391		0.990471	0.968401			0	0	0	0		--	--	--
ENSG00000049247.13	10911	UTS2	ENST00000054668.5,ENST00000361696.9,ENST00000377516.6	-0.0333713	-0.216391	0.829731		0.483679	0.63903	0.515482	0.617419	0.793859	0.445706	-0.139121	0.892116		0.373901	1.01807	#DIV/0!	1		NA	NA	NA		1	#DIV/0!			0	#DIV/0!	0	#DIV/0!		--	--	--
ENSG00000049249.8	3604	TNFRSF9	ENST00000377507.7,ENST00000474475.1,ENST00000492571.1,ENST00000615230.4	-0.0591939	-0.384294	0.702699		0.878676	0.400197	0.0405393	0.968461	1.33035	0.212945	0.842173	0.419377		1.22819e-05	3.77172	0.000722463	9.66927		-0.0978878	-1.37353	0.171166		1.0197	0.477769			0	1	0	0		--	--	--
ENSG00000049283.18	55040	EPN3	ENST00000268933.8,ENST00000503246.1,ENST00000503690.5,ENST00000504857.1,ENST00000507467.1,ENST00000507709.1,ENST00000507998.5,ENST00000510045.5,ENST00000510462.5,ENST00000511414.5,ENST00000512291.5,ENST00000512379.5,ENST00000514874.5,ENST00000515028.5,ENST00000515126.1,ENST00000537145.2,ENST00000571402.1,ENST00000574464.5	0.0644287	0.418415	0.677775		0.668226	0.519115	1.45377	0.176663	1.01409	0.334447	1.31763	0.217017		0.0323806	0.832282	0.000479927	0.219505		-0.228439	-3.27662	0.00124358		1.21278	0.225592			0	-1	-1	0		--	--	--
ENSG00000049323.16	4052	LTBP1	ENST00000402934.5,ENST00000404525.5,ENST00000404816.7,ENST00000407925.5,ENST00000413303.5,ENST00000415140.6,ENST00000418533.6,ENST00000422669.1,ENST00000432635.1,ENST00000468091.2,ENST00000489740.1,ENST00000498013.1	-0.232221	-1.54726	0.129302		1.86265	0.0921138	1.06472	0.312036	0.363372	0.723891	0.824903	0.428665		0.0194211	1.20919	0.869294	1.01681		0.144551	2.03997	0.0427014		1.25183	0.0742603			0	0	0	0		--	--	--
ENSG00000049449.9	5954	RCN1	ENST00000054950.3,ENST00000527337.1,ENST00000528630.1,ENST00000531345.1,ENST00000532474.5,ENST00000532721.1,ENST00000533898.5	-0.0798054	-0.518853	0.606587		0.860791	0.409517	0.267879	0.794237	0.337087	0.743019	0.826839	0.427617		0.000480467	1.4993	0.697337	1.04633		NA	NA	NA		1.06669	0.533866			0	0	0	0		--	--	--
ENSG00000049540.17	2006	ELN	ENST00000252034.12,ENST00000320399.10,ENST00000320492.11,ENST00000357036.9,ENST00000358929.8,ENST00000380553.8,ENST00000380562.8,ENST00000380575.8,ENST00000380576.9,ENST00000380584.8,ENST00000414324.5,ENST00000416107.5,ENST00000417091.5,ENST00000419398.1,ENST00000428787.5,ENST00000429192.5,ENST00000431562.5,ENST00000438880.5,ENST00000438906.5,ENST00000442310.5,ENST00000445912.5,ENST00000458204.5,…	-0.0815849	-0.530499	0.59856		0.858886	0.410519	1.61635	0.137091	0.848388	0.416068	0.63803	0.53779		0.00112808	0.470852	0.00041822	0.569414		-0.226224	-3.24312	0.00139088		0.907021	0.786419			0	-1	-1	0		--	--	--
ENSG00000049541.11	5982	RFC2	ENST00000055077.8,ENST00000352131.7,ENST00000463194.1,ENST00000470266.5,ENST00000473493.2,ENST00000479105.6,ENST00000480432.5,ENST00000485545.5,ENST00000491206.5,ENST00000493156.6,ENST00000494019.5,ENST00000497430.1,ENST00000621097.4	-0.0699561	-0.454481	0.651823		0.999239	0.341244	1.12951	0.285048	0.997893	0.341865	1.34697	0.207721		0.000519588	0.570091	6.30401e-05	0.489316		0.0651112	0.911162	0.363335		1.15828	0.0247552			0	-1	0	1		--	--	395
ENSG00000049618.23	57492	ARID1B	ENST00000319584.11,ENST00000346085.10,ENST00000350026.10,ENST00000400790.3,ENST00000414678.7,ENST00000452544.2,ENST00000478761.4,ENST00000493658.2,ENST00000494260.2,ENST00000635849.1,ENST00000635928.1,ENST00000635957.1,ENST00000636205.1,ENST00000636227.1,ENST00000636254.1,ENST00000636426.1,ENST00000636607.1,ENST00000636748.1,ENST00000636909.1,ENST00000636930.1,ENST00000636940.1,ENST00000637003.1,…	0.186225	1.22836	0.226149		-3.30146	0.00799373	-1.65581	0.128759	-1.28482	0.227818	-1.10773	0.29391		0.00434769	0.785125	0.210887	1.20949		-0.0505507	-0.706806	0.48053		0.617337	0.0488138			0	0	0	-1		1370	--	#N/A
ENSG00000049656.14	81037	CLPTM1L	ENST00000320895.10,ENST00000503042.5,ENST00000503151.5,ENST00000503534.5,ENST00000505605.5,ENST00000505914.5,ENST00000506641.5,ENST00000507195.5,ENST00000507807.3,ENST00000508765.5,ENST00000511268.6,ENST00000511786.1,ENST00000512451.5,ENST00000513250.1,ENST00000515719.5,ENST00000630539.1	0.265655	1.78581	0.0813518		-1.42661	0.184158	-0.588274	0.569395	-1.04974	0.318543	-0.947593	0.365673		0.0318831	0.783663	0.00040579	0.554232		-0.200486	-2.85766	0.00473113		1.02848	0.765649			0	-1	-1	0		--	--	--
ENSG00000049759.18	23327	NEDD4L	ENST00000256830.13,ENST00000356462.10,ENST00000357895.9,ENST00000382850.8,ENST00000400345.8,ENST00000431212.6,ENST00000435432.6,ENST00000456173.6,ENST00000456986.5,ENST00000585323.5,ENST00000585363.5,ENST00000585594.5,ENST00000585970.1,ENST00000586263.5,ENST00000586268.5,ENST00000587190.5,ENST00000587246.1,ENST00000587547.1,ENST00000587634.5,ENST00000587881.1,ENST00000588066.5,ENST00000588494.5,E…	0.144565	0.946832	0.34914		-0.796217	0.444396	0.242608	0.813212	-0.211107	0.837044	-0.215378	0.833802		0.337115	1.01681	0.000168605	1.81839		-0.0314629	-0.439573	0.660733		0.882328	0.611986			0	1	0	0		--	--	--
ENSG00000049768.16	50943	FOXP3	ENST00000376197.1,ENST00000376199.7,ENST00000376207.10,ENST00000455775.7,ENST00000518685.6,ENST00000557224.6,ENST00000650877.1,ENST00000651307.1,ENST00000652559.1	-0.168709	-1.10926	0.273629		1.24058	0.243077	0.583151	0.572707	1.22541	0.2485	0.268016	0.794134		0.0288755	0.830577	0.476959	0.915838		-0.0259383	-0.362331	0.717497		1.092	0.436963			0	0	0	0		--	--	--
ENSG00000049769.14	89801	PPP1R3F	ENST00000055335.11,ENST00000376188.1,ENST00000466508.5,ENST00000471261.2,ENST00000495799.5,ENST00000652102.1	-0.153262	-1.00513	0.320591		2.30936	0.0435546	1.12926	0.285149	0.452203	0.660774	1.22839	0.247428		0.000169376	0.533905	0.452401	0.892789		0.118868	1.67175	0.0961775		1.06551	0.72796			0	0	0	0		--	--	--
ENSG00000049860.14	3074	HEXB	ENST00000261416.12,ENST00000503312.5,ENST00000504459.5,ENST00000505859.1,ENST00000509579.1,ENST00000510820.1,ENST00000511181.5,ENST00000511621.1,ENST00000513079.5,ENST00000513336.5,ENST00000513539.1,ENST00000513867.1,ENST00000515528.1	-0.119577	-0.78055	0.439444		0.558484	0.5888	1.25645	0.237511	1.10854	0.293578	0.788614	0.44863		0.00243225	1.33766	0.116258	0.872664		-0.0762873	-1.06841	0.286658		1.14824	0.225649			0	0	0	0		--	--	--
ENSG00000049883.15	79810	PTCD2	ENST00000308077.9,ENST00000380639.10,ENST00000460837.2,ENST00000486995.5,ENST00000493283.5,ENST00000503315.5,ENST00000503868.5,ENST00000510676.6,ENST00000511752.5,ENST00000515198.5,ENST00000536805.5,ENST00000543322.5	-0.155638	-1.02109	0.313057		0.190649	0.852615	-2.17004	0.055166	-0.360726	0.725808	-0.709977	0.493941		0.00246728	1.28274	0.827483	0.975469		0.0104288	0.145638	0.884358		1.01969	0.875941			0	0	0	0		--	--	--
ENSG00000050030.15	340533	NEXMIF	ENST00000055682.12,ENST00000424929.2,ENST00000616200.1,ENST00000642681.1	-0.032525	-0.210898	0.833987		0.155661	0.879398	-0.986986	0.346928	-0.231592	0.821525	-0.623399	0.546977		---	---	---	---		-0.111882	-1.57222	0.117521		1.02095	0.529877			0	0	0	0		--	--	--
ENSG00000050130.18	51528	JKAMP	ENST00000356057.9,ENST00000425728.6,ENST00000553156.2,ENST00000553647.1,ENST00000553941.5,ENST00000554271.5,ENST00000554721.1,ENST00000554754.5,ENST00000554795.1,ENST00000555491.5,ENST00000556985.5,ENST00000557560.5,ENST00000602482.5,ENST00000616435.5	0.251095	1.68114	0.100159		-2.18507	0.0537829	-1.75228	0.110274	-1.86841	0.0912456	-2.29242	0.044829		0.446432	1.05698	0.826268	0.974532		0.106474	1.49533	0.136445		1.0238	0.677241			0	0	0	0		--	--	--
ENSG00000050165.18	27122	DKK3	ENST00000326932.8,ENST00000396505.7,ENST00000525493.5,ENST00000525927.5,ENST00000526218.5,ENST00000527132.1,ENST00000528188.5,ENST00000529338.1,ENST00000530694.5,ENST00000531309.1,ENST00000532372.5,ENST00000532873.5,ENST00000533813.5,ENST00000533900.1,ENST00000534479.5,ENST00000534511.5	0.000231554	0.00150064	0.99881		0.325917	0.751205	1.38253	0.196903	1.01819	0.33259	1.2896	0.226215		0.012459	1.395	0.378898	1.06494		-0.0454064	-0.63472	0.526355		1.41614	0.283438			0	0	0	0		--	--	--
ENSG00000050327.15	7984	ARHGEF5	ENST00000056217.10,ENST00000471847.2,ENST00000474817.5,ENST00000498580.5	-0.248231	-1.6607	0.104223		1.74342	0.111864	0.917254	0.3806	1.75526	0.109742	1.74439	0.11169		0.816827	1.02104	0.00461974	1.31873		0.0791134	1.10823	0.269127		1.08368	0.332347			0	1	0	0		--	--	--
ENSG00000050344.9	9603	NFE2L3	ENST00000056233.4,ENST00000606261.1,ENST00000607375.1	-0.103347	-0.673374	0.504398		0.197751	0.847201	-0.111629	0.913327	-0.205148	0.841572	-0.285927	0.78077		9.43784e-05	2.10939	0.000350643	2.25683		-0.186214	-2.64663	0.00879401		1.19936	0.358584			0	1	-1	0		--	--	--
ENSG00000050393.11	63933	MCUR1	ENST00000379170.8,ENST00000488770.1,ENST00000607303.1	-0.0302545	-0.196161	0.84543		-0.225308	0.826277	-0.742649	0.474778	-0.0273606	0.97871	-0.286527	0.780323		---	---	---	---		-0.164584	-2.33006	0.020826		1.16957	0.399845			0	0	0	0		--	--	--
ENSG00000050405.13	51474	LIMA1	ENST00000341247.8,ENST00000394943.7,ENST00000547825.5,ENST00000549064.1,ENST00000550592.1,ENST00000550611.1,ENST00000551486.1,ENST00000551691.5,ENST00000552008.5,ENST00000552045.1,ENST00000552338.5,ENST00000552491.5,ENST00000552720.5,ENST00000552783.5,ENST00000552823.5,ENST00000552909.5	-0.266385	-1.79109	0.0804869		1.3506	0.206594	0.935365	0.371638	1.45386	0.17664	0.28422	0.78204		0.00947937	1.52233	0.496632	1.11476		0.00694322	0.0969591	0.922858		1.01173	0.909528			0	0	0	0		--	--	--
ENSG00000050426.16	25875	LETMD1	ENST00000262055.9,ENST00000380135.7,ENST00000418425.6,ENST00000546814.1,ENST00000546992.5,ENST00000547008.5,ENST00000547029.5,ENST00000547256.1,ENST00000547318.5,ENST00000547555.5,ENST00000547660.5,ENST00000547877.5,ENST00000548209.5,ENST00000548251.5,ENST00000548390.5,ENST00000548401.1,ENST00000548516.5,ENST00000549340.5,ENST00000549395.1,ENST00000549686.5,ENST00000550100.5,ENST00000550274.1,ENS…	-0.0585479	-0.380086	0.705797		1.32	0.216252	1.20834	0.254714	1.40148	0.191335	1.60488	0.139602		0.00199469	2.00013	0.00531701	1.46526		-0.00138238	-0.0193039	0.984618		0.783377	0.128145			0	1	0	0		--	--	--
ENSG00000050438.17	9498	SLC4A8	ENST00000319957.10,ENST00000358657.7,ENST00000453097.7,ENST00000514353.7,ENST00000535225.6,ENST00000546497.1,ENST00000546663.1,ENST00000546872.1,ENST00000546875.1,ENST00000547697.6,ENST00000548352.5,ENST00000548616.1,ENST00000548811.5,ENST00000550211.1,ENST00000551071.5,ENST00000552001.1,ENST00000604314.5,ENST00000615370.1	0.109663	0.715007	0.47856		0.271321	0.791663	1.26155	0.235744	0.0854307	0.933605	0.484612	0.638391		0.0668175	0.857475	0.107787	0.832525		-0.25315	-3.65408	0.000331741		1.00516	0.986331			0	0	-1	0		--	--	--
ENSG00000050555.18	10319	LAMC3	ENST00000355452.5,ENST00000361069.9,ENST00000462567.1,ENST00000480883.1	-0.0248967	-0.161399	0.872553		0.612474	0.553895	1.55549	0.150883	1.5038	0.163541	0.187311	0.855162		0.0253684	0.694297	0.373901	1.03928		NA	NA	NA		0.993458	0.373901			0	0	0	0		--	--	--
ENSG00000050628.20	5733	PTGER3	ENST00000306666.9,ENST00000351052.9,ENST00000354608.9,ENST00000356595.8,ENST00000361210.6,ENST00000370924.4,ENST00000370931.7,ENST00000370932.6,ENST00000460330.5,ENST00000479353.5,ENST00000497146.5,ENST00000628037.2	0.0863613	0.561784	0.577249		0.0207083	0.983886	0.739469	0.476622	0.851018	0.414672	0.0560341	0.956418		#DIV/0!	1	0.54459	1.05656		0.0984414	1.38137	0.168746		0.942092	0.511756			0	0	0	0		--	--	--
ENSG00000050730.16	79931	TNIP3	ENST00000057513.8,ENST00000506753.1,ENST00000507879.5,ENST00000509841.1,ENST00000511909.5,ENST00000515036.1,ENST00000515605.1	-0.254081	-1.7025	0.0960529		1.77012	0.107131	2.12907	0.059114	0.826475	0.427814	0.482477	0.639854		0.0238827	1.69723	0.0342031	1.28067		0.155684	2.20085	0.0289209		1.06913	0.492999			0	0	0	0		--	--	--
ENSG00000050748.17	5601	MAPK9	ENST00000343111.10,ENST00000347470.8,ENST00000393360.7,ENST00000393362.8,ENST00000397072.7,ENST00000425491.6,ENST00000452135.6,ENST00000455781.5,ENST00000520212.6,ENST00000523135.1,ENST00000523583.1,ENST00000524170.5,ENST00000539014.5	0.109866	0.716352	0.477738		0.308395	0.76411	1.09214	0.300386	1.1622	0.272142	0.992962	0.344147		0.00120399	1.23189	0.00739369	0.729928		-0.0569186	-0.796116	0.426933		1.04608	0.414528			0	-1	0	0		--	--	--
ENSG00000050767.17	91522	COL23A1	ENST00000390654.8,ENST00000407622.2,ENST00000484750.1,ENST00000646779.1	-0.164963	-1.08393	0.284578		0.627808	0.544199	-0.263556	0.797474	0.117516	0.908778	-0.195439	0.848963		0.373901	1.01807	#DIV/0!	1		0.0987475	1.38571	0.167419		0.996696	0.885899			0	#DIV/0!	0	0		--	--	--
ENSG00000050820.17	9564	BCAR1	ENST00000162330.10,ENST00000393420.10,ENST00000393422.6,ENST00000418647.7,ENST00000420641.7,ENST00000535626.6,ENST00000538440.6,ENST00000542031.6,ENST00000546196.2,ENST00000561970.1,ENST00000562556.5,ENST00000563038.5,ENST00000563323.1,ENST00000563700.1,ENST00000564028.1,ENST00000564170.1,ENST00000566465.1,ENST00000566982.1,ENST00000567215.1,ENST00000568864.1,ENST00000569006.1,ENST00000569340.1	-0.170459	-1.12111	0.26861		1.88675	0.0885348	2.73838	0.0208907	2.38242	0.0384533	1.29005	0.226065		0.00166548	0.581769	0.514881	0.919065		-0.0735566	-1.02995	0.304308		1.2028	0.334799			0	0	0	0		--	--	--
ENSG00000051009.10	84067	FAM160A2	ENST00000265978.8,ENST00000449352.6,ENST00000524416.1,ENST00000529360.1,ENST00000532797.1	-0.240566	-1.60622	0.11572		2.28141	0.0456765	2.90698	0.0156453	3.45651	0.00615864	3.7739	0.00363817		0.00962443	0.791751	0.15522	0.914199		-0.139369	-1.96536	0.0507921		0.81008	0.110783			0	0	0	0		302	--	--
ENSG00000051108.15	9709	HERPUD1	ENST00000300302.9,ENST00000344114.8,ENST00000379792.6,ENST00000439977.7,ENST00000562914.1,ENST00000563343.5,ENST00000563781.5,ENST00000563911.5,ENST00000564678.1,ENST00000565966.5,ENST00000566550.1,ENST00000567944.1,ENST00000568358.1,ENST00000568651.1,ENST00000568676.5,ENST00000568814.1,ENST00000569429.5,ENST00000569569.5,ENST00000570273.5	-0.247278	-1.6539	0.105603		1.67021	0.125834	1.44038	0.180326	1.03041	0.327094	1.40592	0.19005		0.000347505	1.65571	0.0011056	1.66692		0.0133493	0.186429	0.852302		0.993097	0.918195			0	1	0	0		--	--	--
ENSG00000051128.19	9454	HOMER3	ENST00000221222.15,ENST00000392351.8,ENST00000433218.6,ENST00000539827.5,ENST00000542541.6,ENST00000594439.5,ENST00000594794.5,ENST00000595756.1,ENST00000596482.5,ENST00000599097.1,ENST00000599808.1,ENST00000600077.5	-0.124545	-0.813475	0.420533		3.073	0.0117803	3.68965	0.00417924	4.4281	0.0012779	3.954	0.00271264		0.0600331	0.841822	0.349344	0.867912		-0.0674912	-0.944617	0.346023		1.67711	0.0163756			0	0	0	1		320	--	396
ENSG00000051180.17	5888	RAD51	ENST00000267868.8,ENST00000382643.7,ENST00000423169.6,ENST00000525066.5,ENST00000526763.6,ENST00000527860.5,ENST00000531277.2,ENST00000532743.6,ENST00000533741.1,ENST00000557850.5,ENST00000645673.2	-0.241986	-1.61629	0.11352		2.12473	0.059547	0.701564	0.498952	1.31131	0.219063	0.685652	0.508515		0.0017896	0.579572	0.034283	0.691698		-0.00357847	-0.0499709	0.960197		0.980933	0.843054			0	0	0	0		--	--	--
ENSG00000051341.14	10721	POLQ	ENST00000264233.6,ENST00000474243.1,ENST00000488282.1,ENST00000621776.4	-0.17747	-1.16869	0.24912		1.76072	0.108777	-0.77357	0.457082	0.708844	0.494614	0.893453	0.392609		4.93543e-06	0.588033	0.12624	0.752039		0.0345535	0.482802	0.629778		0.643471	0.0131938			0	0	0	-1		--	--	#N/A
ENSG00000051382.9	5291	PIK3CB	ENST00000289153.6,ENST00000462294.1,ENST00000462898.5,ENST00000465581.1,ENST00000469284.6,ENST00000473435.1,ENST00000477593.5,ENST00000481749.5,ENST00000483968.5,ENST00000485060.1,ENST00000487552.1,ENST00000493568.5,ENST00000544716.5,ENST00000674063.1	0.0901913	0.586898	0.560414		-0.039669	0.969138	1.04941	0.318689	0.841073	0.419964	0.611378	0.554592		0.00194529	1.43557	0.258671	1.21451		-0.17302	-2.45309	0.0150421		0.939245	0.369516			0	0	0	0		--	--	--
ENSG00000051523.11	1535	CYBA	ENST00000261623.8,ENST00000561972.1,ENST00000562209.1,ENST00000563526.5,ENST00000565588.5,ENST00000566229.1,ENST00000566534.5,ENST00000567174.5,ENST00000568278.1,ENST00000569359.5	0.0191017	0.123816	0.902052		0.44529	0.665595	1.94048	0.081017	0.292068	0.776204	0.888962	0.394905		0.000427656	0.579081	0.0132023	0.504388		0.121645	1.7114	0.0885982		0.979134	0.88346			0	0	0	0		--	--	--
ENSG00000051596.9	84321	THOC3	ENST00000265097.8,ENST00000432305.6,ENST00000505969.1,ENST00000510300.5,ENST00000511062.5,ENST00000513006.1,ENST00000513118.1,ENST00000513482.1,ENST00000514250.1,ENST00000514861.5,ENST00000515016.1,ENST00000628318.2	-0.25515	-1.71017	0.0946139		1.99295	0.074255	1.49812	0.164988	1.72915	0.114471	1.6988	0.1202		3.10356e-05	0.396126	9.03173e-05	0.485368		0.0135122	0.188705	0.85052		1.08328	0.416469			0	-1	0	0		--	--	--
ENSG00000051620.11	23593	HEBP2	ENST00000367697.7,ENST00000448741.5,ENST00000453452.1,ENST00000607197.6	-0.0732771	-0.47617	0.636421		1.66135	0.127625	1.9829	0.0755078	1.42565	0.184429	1.64904	0.130155		0.00371062	1.24654	0.000861412	0.630875		-0.0577583	-0.8079	0.420133		1.19665	0.219614			0	-1	0	0		--	--	--
ENSG00000051825.15	10198	MPHOSPH9	ENST00000302373.8,ENST00000369865.3,ENST00000535049.5,ENST00000536198.1,ENST00000537854.5,ENST00000538169.5,ENST00000538250.5,ENST00000539024.5,ENST00000539336.2,ENST00000539639.5,ENST00000541076.6,ENST00000541437.5,ENST00000541603.6,ENST00000541823.1,ENST00000544217.1,ENST00000545406.1,ENST00000545556.6,ENST00000545974.5,ENST00000563178.1,ENST00000606320.6,ENST00000606321.1,ENST00000606326.1,ENS…	0.0128748	0.0834453	0.933894		0.410439	0.69014	0.940987	0.368887	1.05447	0.31648	1.18479	0.263494		0.049443	1.10551	0.417781	0.893593		-0.0300683	-0.420071	0.674896		0.873866	0.279671			0	0	0	0		--	--	--
ENSG00000052126.14	54477	PLEKHA5	ENST00000299275.10,ENST00000424268.5,ENST00000429027.6,ENST00000510738.2,ENST00000534979.1,ENST00000535357.5,ENST00000536974.5,ENST00000537027.1,ENST00000538034.5,ENST00000538068.1,ENST00000538305.5,ENST00000538677.1,ENST00000538714.5,ENST00000538972.1,ENST00000539256.5,ENST00000540972.5	0.0794587	0.516584	0.608156		0.375695	0.71499	1.15012	0.276855	2.16052	0.05606	1.77582	0.106145		0.000483757	1.37853	0.109347	1.32708		-0.211741	-3.0254	0.00281767		0.724907	0.0396311			0	0	-1	-1		--	--	#N/A
ENSG00000052344.16	5652	PRSS8	ENST00000317508.11,ENST00000564025.1,ENST00000567531.5,ENST00000567797.1,ENST00000567833.1,ENST00000568261.5	-0.10489	-0.683533	0.498024		0.830028	0.425894	0.835142	0.423142	0.694578	0.503137	0.460669	0.654891		0.990568	0.999567	0.00333577	1.64879		-0.16918	-2.39702	0.0174729		1.5322	0.0348499			0	1	0	1		--	--	206
ENSG00000052723.11	80143	SIKE1	ENST00000060969.5,ENST00000369524.5,ENST00000369528.9,ENST00000462123.5,ENST00000466657.1,ENST00000471969.1,ENST00000474562.1,ENST00000475335.5,ENST00000506320.1,ENST00000510745.5	-0.127522	-0.83324	0.409423		0.482937	0.639539	0.345933	0.736561	-0.214014	0.834837	0.240127	0.815082		0.00293198	1.61672	0.574759	1.08692		0.192349	2.73712	0.00677107		1.33964	0.0540038			0	0	1	0		--	--	--
ENSG00000052749.14	23223	RRP12	ENST00000315563.10,ENST00000370992.9,ENST00000414986.5,ENST00000439965.6,ENST00000465394.1,ENST00000479317.1,ENST00000479481.5,ENST00000487612.1,ENST00000490815.1,ENST00000491313.5,ENST00000536831.5,ENST00000618765.1,ENST00000619048.1,ENST00000621606.4,ENST00000622320.4	0.0514313	0.333755	0.740225		0.344782	0.7374	0.738543	0.47716	0.502785	0.626003	0.169896	0.86848		0.183885	0.809144	0.825323	0.972997		-0.0890985	-1.24916	0.213104		0.913246	0.618683			0	0	0	0		--	--	--
ENSG00000052795.13	57600	FNIP2	ENST00000264433.11,ENST00000504704.6,ENST00000504715.1,ENST00000505130.1,ENST00000505445.1,ENST00000512986.5	-0.236648	-1.57849	0.121955		1.16014	0.27294	-0.395481	0.700793	0.586927	0.570265	-0.228163	0.824117		0.141566	1.22113	0.113878	1.39754		0.0353996	0.494639	0.621412		1.15732	0.262634			0	0	0	0		--	--	--
ENSG00000052802.13	6307	MSMO1	ENST00000261507.11,ENST00000393766.6,ENST00000504317.1,ENST00000505270.1,ENST00000507013.5	-0.0655285	-0.425588	0.672581		1.27487	0.231179	0.710036	0.493906	2.49103	0.0319339	-0.0163995	0.987238		0.358241	0.896522	0.0100248	0.564008		-0.0618245	-0.864987	0.388109		1.24841	0.469472			0	0	0	0		--	--	--
ENSG00000052841.15	55761	TTC17	ENST00000039989.9,ENST00000299240.10,ENST00000418561.2,ENST00000524936.1,ENST00000525029.1,ENST00000525135.5,ENST00000525543.5,ENST00000526774.5,ENST00000529140.1,ENST00000530469.1,ENST00000530483.1,ENST00000533072.1,ENST00000533554.1,ENST00000534347.5,ENST00000534417.1	-0.145337	-0.952001	0.346543		1.24458	0.241665	0.691431	0.505029	1.06695	0.311077	1.13314	0.283593		0.00010841	1.48571	0.0826251	1.23503		0.00494941	0.0691157	0.944968		0.778309	0.136286			0	0	0	0		--	--	--
ENSG00000052850.8	60529	ALX4	ENST00000652299.1	0.141199	0.924332	0.360594		-1.404	0.190606	-1.64943	0.130074	-2.18264	0.0540037	-1.08205	0.304634		0.00484288	1.24575	#DIV/0!	1		NA	NA	NA		1	#DIV/0!			0	#DIV/0!	0	#DIV/0!		--	--	--
ENSG00000053108.17	23105	FSTL4	ENST00000265342.12,ENST00000507112.1,ENST00000509525.5,ENST00000510685.1,ENST00000511375.1,ENST00000514998.1,ENST00000621681.4	0.127232	0.831313	0.410498		-1.3787	0.198044	-1.47027	0.172238	-0.691975	0.504702	-0.888947	0.394912		0.00530897	0.600919	#DIV/0!	1		-0.0539732	-0.754795	0.451283		0.761629	0.271796			0	#DIV/0!	0	0		--	--	--
ENSG00000053254.15	1112	FOXN3	ENST00000261302.9,ENST00000345097.8,ENST00000553353.5,ENST00000553840.5,ENST00000553904.1,ENST00000554005.1,ENST00000555010.1,ENST00000555034.5,ENST00000555353.5,ENST00000555658.5,ENST00000555855.5,ENST00000556541.1,ENST00000556916.5,ENST00000557258.5,ENST00000557261.1,ENST00000557496.1,ENST00000557572.1,ENST00000557718.5,ENST00000615335.4	-0.0820487	-0.533535	0.596476		1.0811	0.305034	2.75949	0.0201475	1.75385	0.109994	1.4316	0.182761		0.0463907	1.36519	0.453674	0.935112		-0.181454	-2.57665	0.0107154		0.698444	0.176712			0	0	0	0		--	--	--
ENSG00000053328.8	728464	METTL24	ENST00000338882.4,ENST00000490043.1	-0.159085	-1.04429	0.302325		0.949543	0.364728	1.8454	0.0947568	1.33179	0.212486	0.481304	0.640658		0.979688	1.00074	#DIV/0!	1		NA	NA	NA		0.953539	0.629171			0	#DIV/0!	0	0		--	--	--
ENSG00000053371.12	8574	AKR7A2	ENST00000235835.7,ENST00000330072.9,ENST00000481966.1,ENST00000489286.5,ENST00000492217.1	-0.150416	-0.986023	0.329768		2.02308	0.0706163	1.35168	0.206258	2.60717	0.0261677	2.20025	0.0524187		0.000214776	0.550277	0.00455818	0.502616		-0.0493731	-0.6903	0.490826		0.928308	0.336005			0	-1	0	0		--	--	--
ENSG00000053372.5	51154	MRTO4	ENST00000330263.5,ENST00000479559.1,ENST00000493700.1	-0.118725	-0.774909	0.442734		0.0847251	0.934152	-0.58511	0.57144	-0.11806	0.908358	-0.0959132	0.925484		0.114263	0.801461	0.0146834	0.717936		-0.0637978	-0.892706	0.373115		1.32068	0.158264			0	0	0	0		--	--	--
ENSG00000053438.11	4826	NNAT	ENST00000346199.3,ENST00000647955.1,ENST00000649309.1,ENST00000649451.1,ENST00000649697.1	-0.0850137	-0.552954	0.583227		1.84304	0.0951243	2.39386	0.037709	1.86927	0.0911172	1.08782	0.302196		0.373901	0.965947	#DIV/0!	1		-0.186153	-2.64573	0.00881646		0.975847	0.373901			0	#DIV/0!	-1	0		--	--	--
ENSG00000053501.13	55850	USE1	ENST00000263897.10,ENST00000445667.6,ENST00000593597.1,ENST00000594399.1,ENST00000594724.5,ENST00000595101.5,ENST00000596136.5,ENST00000600970.5,ENST00000601592.5,ENST00000601662.5	-0.0697847	-0.453362	0.652622		0.482898	0.639566	-0.310934	0.762235	0.023343	0.981836	-0.217222	0.832404		0.0748976	1.23596	0.332243	0.864931		-0.0102911	-0.143714	0.885874		1.26332	0.00449411			0	0	0	1		--	--	397
ENSG00000053524.12	23101	MCF2L2	ENST00000328913.7,ENST00000414362.6,ENST00000447025.6,ENST00000459750.5,ENST00000461074.1,ENST00000464626.1,ENST00000468976.5,ENST00000473233.5,ENST00000475664.1,ENST00000478652.1,ENST00000482017.1,ENST00000488149.5,ENST00000492331.1,ENST00000640043.1	0.333596	2.29332	0.0269017		-3.7574	0.00373806	-1.07059	0.309513	-2.38744	0.0381248	-2.36392	0.039687		0.0118525	1.28223	0.0324642	1.28384		-0.217271	-3.10828	0.00216322		0.845429	0.374938			0	0	-1	0		1275	--	--
ENSG00000053702.15	83714	NRIP2	ENST00000337508.9,ENST00000542386.1,ENST00000542990.5	0.0618963	0.401905	0.689792		-2.01289	0.0718273	-1.46596	0.173385	-2.43552	0.035117	-2.71033	0.0219211		#DIV/0!	1	#DIV/0!	1		-0.109016	-1.53145	0.127278		1	#DIV/0!			0	#DIV/0!	0	#DIV/0!		--	--	--
ENSG00000053747.16	3909	LAMA3	ENST00000269217.10,ENST00000313654.13,ENST00000399516.7,ENST00000585600.5,ENST00000586709.1,ENST00000586751.5,ENST00000587184.5,ENST00000588004.1,ENST00000588164.2,ENST00000588770.5,ENST00000590104.1,ENST00000591749.1,ENST00000592442.1,ENST00000592519.1,ENST00000649721.1	0.0558266	0.362363	0.718898		-0.800714	0.441905	0.863562	0.408063	0.559685	0.58801	0.725827	0.484585		0.000924291	1.33388	0.26404	0.915954		-0.0414724	-0.579629	0.562834		1.12407	0.246197			0	0	0	0		--	--	--
ENSG00000053770.12	55745	AP5M1	ENST00000261558.8,ENST00000431972.6,ENST00000554213.1,ENST00000554863.1,ENST00000554931.1,ENST00000555448.5,ENST00000556377.1,ENST00000556723.1,ENST00000556995.1	-0.241037	-1.60956	0.114986		2.60967	0.0260557	1.04133	0.322244	1.41942	0.186187	1.27413	0.23143		0.0343421	0.88212	0.156354	0.753733		-0.0292696	-0.408903	0.68306		1.10617	0.337013			0	0	0	0		--	--	--
ENSG00000053900.10	29945	ANAPC4	ENST00000315368.7,ENST00000503805.5,ENST00000504256.5,ENST00000505080.1,ENST00000505842.5,ENST00000505991.1,ENST00000506973.1,ENST00000507809.1,ENST00000507925.1,ENST00000510092.5,ENST00000515848.1	0.121881	0.795811	0.430617		-1.59405	0.14201	-2.52452	0.0301526	-0.356257	0.72905	-0.858433	0.410757		0.873766	1.00904	0.00657975	0.79721		0.0390695	0.545993	0.585695		0.790138	0.120514			0	-1	0	0		--	--	--
ENSG00000053918.18	3784	KCNQ1	ENST00000155840.12,ENST00000335475.6,ENST00000345015.4,ENST00000380776.4,ENST00000496887.6,ENST00000526095.2,ENST00000646564.1	-0.159552	-1.04744	0.30089		2.02456	0.0704419	1.19255	0.260576	1.62617	0.134975	1.76839	0.107433		0.0091153	1.54717	0.97777	0.996591		-0.17264	-2.44754	0.0152687		1.08064	0.659873			0	0	0	0		--	--	--
ENSG00000054116.12	27095	TRAPPC3	ENST00000373159.1,ENST00000373162.5,ENST00000373163.5,ENST00000373166.8,ENST00000462715.1,ENST00000469757.1,ENST00000497251.1,ENST00000616074.4,ENST00000616395.4,ENST00000617904.4	-0.171628	-1.12903	0.265292		2.40946	0.0367172	3.5058	0.00567127	4.49324	0.00115512	1.89256	0.0876908		0.104817	0.864698	0.690362	0.965938		0.088935	1.24685	0.213948		1.22415	0.205824			0	0	0	0		596	--	--
ENSG00000054118.15	9967	THRAP3	ENST00000354618.10,ENST00000466743.1,ENST00000469141.6,ENST00000648638.1	-0.238169	-1.58924	0.119506		1.60605	0.139343	0.388828	0.705554	0.449252	0.662829	0.636726	0.538605		0.0576067	0.87947	0.241917	0.91672		-0.00447834	-0.0625373	0.950199		0.956695	0.534699			0	0	0	0		--	--	--
ENSG00000054148.18	29085	PHPT1	ENST00000247665.12,ENST00000371661.5,ENST00000462205.5,ENST00000463215.1,ENST00000492540.5,ENST00000497413.1	-0.0544725	-0.353547	0.725447		0.501217	0.627067	0.683825	0.509621	0.0864188	0.932839	-0.188851	0.853987		0.00268604	0.735393	0.00478818	0.506908		0.0663625	0.928749	0.354168		1.06642	0.694676			0	-1	0	0		--	--	--
ENSG00000054179.12	954	ENTPD2	ENST00000312665.7,ENST00000355097.7,ENST00000460614.1,ENST00000469106.4	-0.103157	-0.67212	0.505188		1.74786	0.111065	1.73959	0.11256	1.76001	0.108902	1.41506	0.187429		0.0466882	0.567482	0.437914	0.853007		-0.0319364	-0.446195	0.655951		1.05828	0.371252			0	0	0	0		--	--	--
ENSG00000054219.11	4065	LY75	ENST00000263636.5,ENST00000471164.1,ENST00000484559.1,ENST00000492955.1	-0.179068	-1.17956	0.244815		0.722747	0.486395	-0.623577	0.546865	0.585152	0.571413	0.359211	0.726906		0.104719	1.1675	0.446242	1.21916		NA	NA	NA		0.753565	0.041429			0	0	0	-1		--	--	#N/A
ENSG00000054267.22	51742	ARID4B	ENST00000264183.9,ENST00000349213.7,ENST00000366603.6,ENST00000418304.1,ENST00000421364.5,ENST00000444620.2,ENST00000462969.1,ENST00000466653.1,ENST00000471257.5,ENST00000474401.1,ENST00000474953.5,ENST00000491632.5,ENST00000494543.1	-0.384895	-2.70262	0.0098845		4.47458	0.00118896	1.80997	0.100407	2.28717	0.0452306	2.0697	0.0653167		0.0151185	1.3311	0.00607765	2.53464		0.189158	2.69	0.00776469		1.12734	0.265603			1	1	1	0		609	--	--
ENSG00000054277.14	23596	OPN3	ENST00000366554.3,ENST00000462265.5,ENST00000463155.5,ENST00000469376.5,ENST00000478849.1,ENST00000490673.5,ENST00000635737.1	-0.199881	-1.32206	0.193305		1.12162	0.288235	0.604889	0.558728	0.975216	0.352453	-0.509028	0.621775		0.570385	0.891731	0.0597134	0.758782		0.0458824	0.641389	0.522023		1.42383	0.00992809			0	0	0	1		--	--	398
ENSG00000054282.16	10806	SDCCAG8	ENST00000366541.8,ENST00000435549.1,ENST00000463012.1,ENST00000463042.1,ENST00000476722.6,ENST00000482234.1,ENST00000490065.5,ENST00000491888.1,ENST00000493334.1,ENST00000496361.1,ENST00000497459.1	-0.356841	-2.47558	0.0174189		3.59972	0.00485016	1.74408	0.111746	3.05896	0.0120659	2.49376	0.0317846		0.000523573	1.44399	0.0036627	1.45941		-0.00963587	-0.134564	0.893095		0.751172	0.00640895			0	1	0	-1		647	--	#N/A
ENSG00000054356.14	5798	PTPRN	ENST00000295718.7,ENST00000409251.7,ENST00000412847.5,ENST00000423636.6,ENST00000440552.5,ENST00000442029.5,ENST00000443981.5,ENST00000446182.5,ENST00000451506.5,ENST00000460801.5,ENST00000462351.5,ENST00000468454.1,ENST00000476930.1,ENST00000477819.1,ENST00000484986.1,ENST00000486480.1,ENST00000489650.1,ENST00000497977.1,ENST00000606213.5	0.0842147	0.547719	0.586784		-0.161912	0.8746	0.836941	0.422176	0.637531	0.538102	-0.0124829	0.990286		0.832349	1.02776	0.373901	0.975132		NA	NA	NA		1	#DIV/0!			0	0	0	#DIV/0!		--	--	--
ENSG00000054392.13	55733	HHAT	ENST00000261458.8,ENST00000367009.2,ENST00000367010.5,ENST00000413764.6,ENST00000426968.2,ENST00000537898.5,ENST00000541565.5,ENST00000545154.5,ENST00000545781.2	-0.00219695	-0.0142379	0.988708		-0.00759124	0.994092	-0.928158	0.375185	-0.359872	0.726427	-0.360053	0.726296		0.00267141	1.36617	0.0365743	0.836783		0.0716544	1.00318	0.317018		0.907112	0.348139			0	0	0	0		--	--	--
ENSG00000054523.17	23095	KIF1B	ENST00000263934.10,ENST00000377081.5,ENST00000377083.5,ENST00000377086.5,ENST00000377093.8,ENST00000465635.5,ENST00000470616.1,ENST00000483340.1,ENST00000495136.1,ENST00000497835.1,ENST00000620295.2,ENST00000622724.3,ENST00000635499.1	0.151444	0.992921	0.326435		-1.14144	0.280283	-0.845983	0.417346	-0.239592	0.815486	-0.914657	0.381897		0.00427196	1.50583	0.185022	1.16615		-0.24381	-3.51055	0.000555414		1.02273	0.778575			0	0	-1	0		--	--	--
ENSG00000054598.9	2296	FOXC1	ENST00000645831.2	-0.233181	-1.55403	0.127682		2.21952	0.0507356	0.369187	0.719686	1.80475	0.101266	2.10376	0.0616857		0.224239	1.16647	0.0138077	1.64988		0.104582	1.46845	0.143592		1.10412	0.0568909			0	0	0	0		--	--	--
ENSG00000054611.14	25771	TBC1D22A	ENST00000337137.9,ENST00000355704.7,ENST00000380995.5,ENST00000394449.6,ENST00000406733.1,ENST00000407381.7,ENST00000441162.5,ENST00000441936.5,ENST00000472791.5,ENST00000486163.5,ENST00000496139.5	-0.173528	-1.14191	0.259959		2.33232	0.041884	2.25002	0.0481779	3.59145	0.00491721	4.18431	0.00187483		0.755693	1.04713	0.00491666	0.790544		-0.044793	-0.626129	0.531962		0.890705	0.208313			0	-1	0	0		582	--	--
ENSG00000054654.17	23224	SYNE2	ENST00000341472.9,ENST00000344113.8,ENST00000357395.7,ENST00000358025.7,ENST00000394768.6,ENST00000441438.2,ENST00000458046.6,ENST00000553289.5,ENST00000553308.1,ENST00000553455.1,ENST00000553801.1,ENST00000554584.5,ENST00000554805.6,ENST00000554928.1,ENST00000554997.1,ENST00000555002.5,ENST00000555022.5,ENST00000555241.5,ENST00000555323.1,ENST00000555612.5,ENST00000556342.1,ENST00000556725.1,ENS…	0.03009	0.195094	0.84626		-0.321295	0.754602	0.204624	0.841971	0.232775	0.820631	-0.976489	0.351853		0.919848	0.983156	0.153625	0.822916		-0.00600444	-0.083849	0.933263		0.709409	0.178852			0	0	0	0		--	--	--
ENSG00000054690.14	57475	PLEKHH1	ENST00000329153.10,ENST00000557971.5,ENST00000558214.1,ENST00000558296.1,ENST00000558366.5,ENST00000558386.5,ENST00000558981.5,ENST00000559168.1,ENST00000559766.1,ENST00000559832.1,ENST00000559981.1,ENST00000560100.1,ENST00000561057.1,ENST00000561135.1,ENST00000561370.5,ENST00000561456.5	-0.163077	-1.0712	0.290197		0.462518	0.65361	-0.447887	0.663782	-0.434546	0.673119	0.143454	0.888781		0.0925475	0.876663	0.0896994	1.12731		0.0929897	1.30418	0.193709		1.1094	0.504551			0	0	0	0		--	--	--
ENSG00000054793.14	10079	ATP9A	ENST00000311637.9,ENST00000338821.6,ENST00000477492.1	-0.305147	-2.07662	0.0439919		3.06579	0.0119261	0.597611	0.563387	0.970053	0.354897	1.20604	0.255561		0.00124062	1.31022	0.0128409	0.757162		-0.112179	-1.57645	0.116543		0.769217	0.0518389			0	0	0	0		--	--	--
ENSG00000054796.13	23626	SPO11	ENST00000345868.8,ENST00000371260.8,ENST00000371263.8,ENST00000418127.5,ENST00000494972.1	-0.0841565	-0.547338	0.587043		0.956145	0.361542	0.599876	0.561935	0.925209	0.376644	1.91925	0.0839127		---	---	---	---		NA	NA	NA		1	#DIV/0!			0	0	0	#DIV/0!		--	--	--
ENSG00000054803.4	140689	CBLN4	ENST00000064571.3	-0.00408107	-0.0264486	0.979025		0.279798	0.785335	0.441916	0.667954	-1.06897	0.310206	0.382571	0.710043		#DIV/0!	1	#DIV/0!	1		NA	NA	NA		1	#DIV/0!			0	#DIV/0!	0	#DIV/0!		--	--	--
ENSG00000054938.15	25884	CHRDL2	ENST00000263671.9,ENST00000376324.7,ENST00000376332.7,ENST00000525413.5,ENST00000528471.1,ENST00000528789.1,ENST00000529912.5,ENST00000534159.5,ENST00000534276.5,ENST00000622063.4	0.117801	0.76879	0.44632		0.17802	0.862262	1.89768	0.0869546	2.06519	0.0658124	0.990423	0.345327		0.663952	1.07171	#DIV/0!	1		NA	NA	NA		1.12248	0.373901			0	#DIV/0!	0	0		--	--	--
ENSG00000054965.10	23201	FAM168A	ENST00000064778.8,ENST00000356467.4,ENST00000432223.2,ENST00000450446.6,ENST00000632101.1	-0.0666633	-0.432991	0.667237		0.169183	0.869026	-1.01076	0.335961	-0.159109	0.87675	-0.360826	0.725735		0.184896	0.861865	0.979261	0.991466		-0.205027	-2.92519	0.00385058		0.789749	0.145211			0	0	-1	0		--	--	--
ENSG00000054967.13	84957	RELT	ENST00000064780.7,ENST00000393580.2,ENST00000537771.1,ENST00000539134.1,ENST00000544075.5,ENST00000545687.5,ENST00000545886.1	-0.0495276	-0.32137	0.749524		-1.62257	0.135747	-2.5765	0.0275814	-2.26299	0.0471289	-2.06759	0.0655482		0.000634627	0.593606	0.0902073	0.837143		-0.129987	-1.8307	0.0686712		1.15321	0.223902			0	0	0	0		--	--	--
ENSG00000054983.17	2581	GALC	ENST00000261304.7,ENST00000393568.8,ENST00000393569.6,ENST00000474294.6,ENST00000477716.3,ENST00000544807.6,ENST00000554372.5,ENST00000554916.5,ENST00000555000.5,ENST00000555179.1,ENST00000555956.1,ENST00000556261.5,ENST00000556879.5,ENST00000557316.5,ENST00000557520.1,ENST00000622264.4	0.122931	0.802773	0.426626		-0.775591	0.455941	-0.484561	0.638426	-0.0988669	0.923198	-0.461365	0.654409		1.35393e-05	1.88322	0.425755	0.886196		-0.117134	-1.64703	0.101162		0.812713	0.078669			0	0	0	0		--	--	--
ENSG00000055044.11	51602	NOP58	ENST00000264279.10,ENST00000426814.5,ENST00000433543.2,ENST00000467734.5,ENST00000472050.5,ENST00000478508.1,ENST00000478941.1,ENST00000488403.5,ENST00000492688.5,ENST00000492740.5	-0.373988	-2.61336	0.0123903		3.84057	0.00326204	2.60502	0.0262641	2.54451	0.0291371	2.08836	0.0633031		0.263969	1.14332	0.877081	1.01965		0.288257	4.20373	3.99679e-05		1.01357	0.915112			0	0	1	0		397	--	--
ENSG00000055070.17	26099	SZRD1	ENST00000401088.9,ENST00000401089.3,ENST00000471507.5,ENST00000472351.5,ENST00000472461.1,ENST00000475078.1,ENST00000475554.5,ENST00000476423.5,ENST00000486763.5,ENST00000492354.1	-0.278917	-1.88229	0.0667376		1.29579	0.224158	0.605397	0.558404	0.647443	0.531926	0.22251	0.828396		7.83312e-05	0.631184	0.037979	0.850906		0.236755	3.40284	0.000809249		1.13642	0.22944			0	0	1	0		--	--	--
ENSG00000055118.15	3757	KCNH2	ENST00000262186.10,ENST00000330883.9,ENST00000430723.4,ENST00000461280.1,ENST00000473610.5,ENST00000532957.5	-0.0291443	-0.188957	0.851037		-0.0590915	0.954043	-0.759821	0.464897	-0.382846	0.709846	-0.81114	0.436165		0.0754548	0.910387	0.380178	0.837578		NA	NA	NA		1.01598	0.600389			0	0	0	0		--	--	--
ENSG00000055130.17	8454	CUL1	ENST00000325222.9,ENST00000409469.5,ENST00000602748.5,ENST00000617797.1,ENST00000655324.1,ENST00000656001.1,ENST00000660013.1,ENST00000660240.1,ENST00000662132.1,ENST00000662670.1,ENST00000662716.1,ENST00000662975.1,ENST00000663044.1,ENST00000663835.1,ENST00000665936.1,ENST00000666124.1,ENST00000671397.1,ENST00000671421.1	-0.102304	-0.666505	0.508733		1.22733	0.247806	1.28747	0.226927	1.1514	0.276352	1.16624	0.270576		0.786403	0.983641	0.0575097	0.868621		0.213443	3.05088	0.00259932		1.05346	0.2719			0	0	1	0		--	--	--
ENSG00000055147.19	10827	FAM114A2	ENST00000351797.9,ENST00000517605.1,ENST00000517803.5,ENST00000518102.5,ENST00000518735.1,ENST00000518900.1,ENST00000518914.1,ENST00000518946.1,ENST00000519808.5,ENST00000520313.5,ENST00000520667.5,ENST00000521031.1,ENST00000522395.5,ENST00000522634.1,ENST00000522858.5,ENST00000523705.5,ENST00000524246.1	0.181218	1.1942	0.239101		-1.9518	0.0795106	-2.03787	0.0688921	-2.01447	0.0716382	-2.31561	0.0430938		0.00194783	1.46353	0.206336	1.2667		0.211069	3.01535	0.00290844		1.12211	0.301453			0	0	1	0		--	--	--
ENSG00000055163.20	26999	CYFIP2	ENST00000435847.6,ENST00000518456.1,ENST00000518511.1,ENST00000518555.1,ENST00000519663.5,ENST00000520424.1,ENST00000520942.1,ENST00000520960.2,ENST00000521420.5,ENST00000522463.5,ENST00000522637.5,ENST00000522775.1,ENST00000522884.5,ENST00000522892.1,ENST00000523383.5,ENST00000524058.1,ENST00000611075.4,ENST00000611925.4,ENST00000616178.4,ENST00000617629.4,ENST00000618329.4,ENST00000620254.5,ENS…	0.240382	1.60491	0.116007		-2.94022	0.0147799	-0.206445	0.840586	0.0447489	0.965188	0.250186	0.807508		0.708138	1.01494	0.00153046	0.624277		-0.169497	-2.40165	0.0172598		0.810316	0.255206			0	-1	0	0		--	--	--
ENSG00000055208.19	23118	TAB2	ENST00000367456.5,ENST00000461481.5,ENST00000470466.5,ENST00000484505.1,ENST00000538427.5,ENST00000606202.1,ENST00000606797.5,ENST00000636456.1,ENST00000637181.2	-0.105769	-0.689328	0.494408		1.45665	0.175885	2.09493	0.0626088	1.39484	0.193271	1.07254	0.308679		0.000470775	1.62969	0.0313886	1.62735		-0.0767663	-1.07516	0.283633		1.06188	0.584231			0	0	0	0		--	--	--
ENSG00000055211.14	116254	GINM1	ENST00000367419.10,ENST00000433539.1,ENST00000650599.1	-0.0242152	-0.156979	0.876014		0.343461	0.738363	0.291689	0.776486	0.447956	0.663733	0.326695	0.750634		3.15194e-05	1.64616	0.00952044	1.23363		-0.200882	-2.86354	0.00464771		1.21884	0.178325			0	1	-1	0		--	--	--
ENSG00000055332.18	5610	EIF2AK2	ENST00000233057.9,ENST00000390013.3,ENST00000395127.6,ENST00000405334.5,ENST00000411537.6,ENST00000462861.1,ENST00000496059.1,ENST00000647926.1	-0.576561	-4.57319	4.20135e-05		4.01451	0.00246013	0.993994	0.343668	0.567723	0.582744	0.33416	0.745161		0.0858267	1.1888	0.000464874	4.33503		0.719961	14.4863	9.20243e-33		1.77926	0.190398			1	1	1	0		45	8	--
ENSG00000055483.19	57602	0	ENST00000312010.10,ENST00000449938.6,ENST00000542802.7,ENST00000586066.3,ENST00000586531.5,ENST00000586896.2,ENST00000587010.5,ENST00000587379.1,ENST00000587783.5,ENST00000588086.5,ENST00000588130.5,ENST00000588365.1,ENST00000588467.5,ENST00000589225.5,ENST00000589254.1,ENST00000589424.5,ENST00000590312.1,ENST00000590546.6,ENST00000591052.5,ENST00000591942.6,ENST00000592231.5,ENST00000592275.5,EN…	-0.0150285	-0.0974069	0.922867		0.57639	0.577094	-0.123321	0.904296	-0.539096	0.601616	0.108771	0.915536		0.0314151	0.894666	0.0150524	1.26089		-0.0328	-0.458273	0.647266		1.05637	0.882188			0	0	0	0		--	--	--
ENSG00000055609.18	58508	KMT2C	ENST00000262189.11,ENST00000355193.6,ENST00000360104.7,ENST00000418061.1,ENST00000418673.1,ENST00000424877.5,ENST00000452749.1,ENST00000473186.5,ENST00000485241.1,ENST00000489110.1,ENST00000490130.1,ENST00000558084.5,ENST00000558665.1	-0.224384	-1.49223	0.143114		1.86245	0.092144	-0.0829321	0.935542	-0.0424274	0.966993	-0.898814	0.389881		---	---	---	---		0.0210179	0.293564	0.769403		0.979105	0.828817			0	0	0	0		--	--	--
ENSG00000055732.13	55283	MCOLN3	ENST00000341115.8,ENST00000370587.5,ENST00000370589.7,ENST00000474447.1,ENST00000475312.1,ENST00000490600.6	0.10387	0.676815	0.502234		-3.32316	0.00770625	-3.05576	0.0121319	-1.88387	0.0889547	-1.92672	0.0828831		0.00459228	1.65175	0.01269	0.674435		-0.212267	-3.03327	0.00274849		0.980846	0.702719			0	0	-1	0		1163	--	--
ENSG00000055813.6	114800	CCDC85A	ENST00000407595.3	-0.296708	-2.01356	0.0504921		1.1963	0.259175	-0.827503	0.427258	1.28932	0.226309	0.129381	0.899622		0.283915	1.1028	0.0403535	1.37745		NA	NA	NA		0.986025	0.278752			0	0	0	0		--	--	--
ENSG00000055917.15	23369	PUM2	ENST00000319801.9,ENST00000338086.9,ENST00000361078.6,ENST00000403432.5,ENST00000420234.5,ENST00000424110.1,ENST00000429419.6,ENST00000432105.5,ENST00000440577.5,ENST00000442400.5,ENST00000446940.5	-0.117933	-0.769661	0.445808		0.824642	0.428806	0.673669	0.51579	0.792973	0.446199	0.717529	0.48947		0.0058083	1.26116	0.146346	1.28314		0.00873639	0.122002	0.903023		0.84462	0.143992			0	0	0	0		--	--	--
ENSG00000055950.16	84545	MRPL43	ENST00000299179.9,ENST00000318325.6,ENST00000318364.12,ENST00000342071.5,ENST00000370234.4,ENST00000370236.5,ENST00000370241.7,ENST00000370242.8,ENST00000448244.5,ENST00000476012.5,ENST00000477279.1,ENST00000487059.1,ENST00000493646.1,ENST00000523148.5	0.0412194	0.267359	0.790501		0.389443	0.705113	2.58583	0.0271434	1.0508	0.318082	0.789596	0.448081		0.000459309	0.651861	0.0219723	0.587765		-0.0158821	-0.221809	0.824695		0.949008	0.328611			0	0	0	0		--	--	--
ENSG00000055955.17	3700	ITIH4	ENST00000266041.9,ENST00000406595.5,ENST00000441637.2,ENST00000461966.5,ENST00000464000.1,ENST00000467462.1,ENST00000471505.1,ENST00000481977.5,ENST00000483372.1,ENST00000484632.1,ENST00000485816.5,ENST00000485894.1,ENST00000491663.5,ENST00000537897.5	-0.0206627	-0.133938	0.894091		0.96172	0.358868	1.19911	0.258126	0.172796	0.866259	0.602161	0.560471		0.0414692	0.636218	0.779866	1.02562		0.173278	2.45686	0.0148902		0.896181	0.46988			0	0	0	0		--	--	--
ENSG00000055957.11	3697	ITIH1	ENST00000273283.7,ENST00000405128.3,ENST00000428133.5,ENST00000478667.5,ENST00000480409.1,ENST00000482836.1,ENST00000484844.2,ENST00000487686.5,ENST00000494603.1,ENST00000494705.1,ENST00000537050.5,ENST00000628722.2	-0.0461064	-0.299122	0.766322		0.979572	0.350401	1.53116	0.156729	1.12094	0.288509	0.771564	0.458217		#DIV/0!	1	0.729158	0.920551		0.00334276	0.0466794	0.962817		0.989872	0.829787			0	0	0	0		--	--	--
ENSG00000056050.7	54969	HPF1	ENST00000393381.3,ENST00000506125.1,ENST00000515204.1	-0.167035	-1.09794	0.278486		1.17622	0.266748	0.0892557	0.930641	1.7105	0.117962	1.63656	0.132764		---	---	---	---		0.0892673	1.25155	0.212234		0.96971	0.84299			0	0	0	0		--	--	--
ENSG00000056097.16	51663	ZFR	ENST00000265069.13,ENST00000502988.5,ENST00000505204.1,ENST00000505366.1,ENST00000507465.1,ENST00000510369.5,ENST00000514356.5	-0.0338052	-0.219208	0.82755		0.407273	0.692389	0.183768	0.857868	0.75603	0.467067	0.873059	0.403108		0.577896	1.03932	0.0439515	1.49137		-0.0850231	-1.1916	0.234867		1.11025	0.225943			0	0	0	0		--	--	--
ENSG00000056277.16	55609	ZNF280C	ENST00000370978.9,ENST00000447817.1	-0.156838	-1.02917	0.309293		1.63176	0.133782	0.495505	0.630951	1.54542	0.153279	1.90015	0.0866012		0.00067152	1.98428	0.00997522	1.94042		0.0443751	0.620275	0.535801		1.07498	0.402289			0	1	0	0		--	--	--
ENSG00000056291.17	10886	NPFFR2	ENST00000308744.10,ENST00000344413.5,ENST00000358749.3,ENST00000395999.5,ENST00000506359.1	0.245981	1.64467	0.107503		-2.06938	0.0653522	-1.32794	0.213709	-1.89382	0.0875088	-1.306	0.220795		#DIV/0!	1	0.00132083	2.40409		NA	NA	NA		1.21126	0.116591			0	1	0	0		--	--	--
ENSG00000056487.16	112885	PHF21B	ENST00000313237.10,ENST00000396103.7,ENST00000403565.5,ENST00000414269.1,ENST00000420689.1,ENST00000460507.5,ENST00000462631.1,ENST00000474327.5,ENST00000490679.5,ENST00000491522.1,ENST00000495348.1,ENST00000629843.2	0.260848	1.75112	0.0872271		-1.71335	0.117423	0.317273	0.757561	-1.36225	0.203013	-1.57734	0.145796		0.00236384	1.75121	0.373901	1.02166		NA	NA	NA		1	#DIV/0!			0	0	0	#DIV/0!		--	--	--
ENSG00000056558.11	7185	TRAF1	ENST00000373887.8,ENST00000540010.1,ENST00000546084.5	-0.182928	-1.20586	0.234622		1.389	0.194987	-1.75558	0.109686	-0.0900404	0.930033	-0.748466	0.471416		4.85537e-05	3.17657	1.36362e-05	15.7946		0.126785	1.78486	0.0758383		1.20041	0.396899			0	1	0	0		--	--	--
ENSG00000056586.16	54542	RC3H2	ENST00000335387.9,ENST00000357244.7,ENST00000373670.5,ENST00000398671.2,ENST00000423239.6,ENST00000454740.5,ENST00000471874.2,ENST00000478216.1,ENST00000495727.2,ENST00000498479.5	-0.0195063	-0.12644	0.899987		0.364469	0.723097	-0.33606	0.743771	0.18259	0.858768	-0.23941	0.815623		0.0859023	1.29317	0.194746	1.38872		0.17576	2.49316	0.0134937		1.08006	0.445007			0	0	0	0		--	--	--
ENSG00000056736.10	55540	IL17RB	ENST00000288167.8,ENST00000475124.1,ENST00000494338.1	-0.128291	-0.838347	0.406582		0.615394	0.552041	-0.418745	0.684254	0.270802	0.792051	-0.623028	0.547211		0.00257993	0.464158	0.000165939	0.300006		-0.00734814	-0.102614	0.918375		0.920835	0.256274			0	-1	0	0		--	--	--
ENSG00000056972.20	10758	TRAF3IP2	ENST00000340026.10,ENST00000359831.8,ENST00000368730.5,ENST00000368731.6,ENST00000368734.5,ENST00000368735.1,ENST00000368761.11,ENST00000392556.8,ENST00000464903.1,ENST00000492671.1,ENST00000528599.1,ENST00000532708.5,ENST00000650649.1,ENST00000650859.1,ENST00000651359.1,ENST00000651547.1	-0.121772	-0.795092	0.431031		0.245675	0.810903	-0.609842	0.55557	1.05661	0.315545	0.173919	0.865399		0.000327413	1.39802	0.000236667	1.63409		0.00365791	0.0510803	0.959314		0.977321	0.859174			0	1	0	0		--	--	--
ENSG00000056998.20	8908	GYG2	ENST00000353656.10,ENST00000381157.2,ENST00000381161.5,ENST00000381163.7,ENST00000398806.8,ENST00000453106.1,ENST00000469234.6,ENST00000520904.3,ENST00000639373.1	-0.14791	-0.969229	0.33798		0.57847	0.575742	-0.641638	0.535538	0.124246	0.903583	0.312965	0.760737		0.00179166	0.702668	0.00248365	0.504036		-0.152653	-2.15696	0.0322327		0.944897	0.610723			0	-1	0	0		--	--	--
ENSG00000057019.16	131566	DCBLD2	ENST00000326840.11,ENST00000326857.9,ENST00000449482.1,ENST00000460008.1,ENST00000469648.5,ENST00000470393.1,ENST00000479144.5,ENST00000486004.1,ENST00000494614.5,ENST00000496736.1	0.0988594	0.643836	0.523182		-1.50623	0.162926	-0.256327	0.802895	-0.965018	0.357293	-0.837938	0.421641		0.00387704	1.33068	0.644491	0.943863		-0.172956	-2.45216	0.0150799		0.835883	0.301353			0	0	0	0		--	--	--
ENSG00000057149.16	6317	SERPINB3	ENST00000283752.10,ENST00000332821.8	-0.154846	-1.01577	0.315555		0.555857	0.590528	1.2104	0.253958	0.769858	0.459184	-0.0798673	0.937919		0.0028238	2.36952	0.904903	1.03157		0.0444584	0.621443	0.535034		1.14542	0.0183819			0	0	0	1		--	--	273
ENSG00000057252.13	6646	SOAT1	ENST00000367619.8,ENST00000426956.1,ENST00000539888.5,ENST00000540564.5	-0.232498	-1.54922	0.128833		1.21192	0.2534	-0.214044	0.834814	1.01464	0.334198	0.491001	0.634022		0.0131421	0.932892	0.683674	1.04451		0.235625	3.38564	0.00085866		0.808057	0.0425834			0	0	1	-1		--	--	#N/A
ENSG00000057294.14	5318	PKP2	ENST00000070846.10,ENST00000340811.8,ENST00000546498.1,ENST00000546741.2,ENST00000546769.1,ENST00000549461.1,ENST00000552612.5	-0.0565966	-0.367377	0.715183		0.0172656	0.986564	0.593509	0.566022	0.618791	0.549889	0.0748377	0.94182		0.0658208	1.19809	0.0588006	1.45437		-0.111315	-1.56415	0.119404		0.838613	0.0958276			0	0	0	0		--	--	--
ENSG00000057468.7	4438	MSH4	ENST00000263187.4	-0.205377	-1.35998	0.181091		1.15091	0.276546	-0.587474	0.569912	2.8908	0.0160851	0.311174	0.762059		0.695861	1.01532	0.103322	1.18679		NA	NA	NA		1.02307	0.580663			0	0	0	0		--	--	--
ENSG00000057593.13	2155	F7	ENST00000346342.7,ENST00000375581.3,ENST00000444337.1,ENST00000473085.1,ENST00000479674.1,ENST00000541084.5	0.11686	0.762563	0.449986		-0.794031	0.445611	0.26473	0.796594	-0.539722	0.601199	-0.582265	0.573281		0.00176951	0.651537	#DIV/0!	1		NA	NA	NA		1.06737	0.116117			0	#DIV/0!	0	0		--	--	--
ENSG00000057608.17	2665	GDI2	ENST00000380127.5,ENST00000380181.7,ENST00000380191.9,ENST00000418688.5,ENST00000447751.5,ENST00000456041.5,ENST00000479928.1,ENST00000608581.5,ENST00000609712.1	-0.143569	-0.940176	0.352504		0.491225	0.633869	0.541157	0.600246	-0.118312	0.908163	-0.115359	0.910444		0.0138363	1.22157	0.653598	0.975582		0.212971	3.04381	0.00265827		1.01602	0.807763			0	0	1	0		--	--	--
ENSG00000057657.17	639	PRDM1	ENST00000369089.3,ENST00000369091.6,ENST00000369096.9,ENST00000424894.1,ENST00000450060.5,ENST00000481163.1,ENST00000489365.1,ENST00000648754.1,ENST00000651185.1,ENST00000652320.1	-0.187017	-1.23378	0.224146		-0.0818734	0.936363	-0.353974	0.730708	-1.04145	0.322192	-1.37036	0.200551		0.00237398	1.81985	7.53983e-05	6.55128		0.125736	1.76986	0.0783138		1.33688	0.146269			0	1	0	0		--	--	--
ENSG00000057663.16	9474	ATG5	ENST00000343245.7,ENST00000360666.6,ENST00000369070.5,ENST00000369076.8,ENST00000475645.1,ENST00000476518.1,ENST00000613993.1,ENST00000635758.2,ENST00000636335.1,ENST00000636437.1,ENST00000646025.1	0.211873	1.40499	0.167377		-2.3637	0.0397017	-2.92919	0.0150615	-2.14394	0.0576509	-0.649189	0.530843		0.00380116	1.56213	0.646819	1.03944		0.128358	1.80738	0.0722445		1.07651	0.451738			0	0	0	0		--	--	--
ENSG00000057704.13	57458	TMCC3	ENST00000261226.9,ENST00000548918.1,ENST00000551457.1,ENST00000552239.1	0.0643125	0.417657	0.678325		-0.986492	0.347159	-2.10907	0.0611373	-0.230192	0.822583	-0.926284	0.376112		0.157166	0.890377	0.0278285	1.67702		-0.103116	-1.44766	0.149319		1.50329	0.0274457			0	0	0	1		--	--	399
ENSG00000057757.10	57095	PITHD1	ENST00000246151.9,ENST00000374524.1,ENST00000415372.1	-0.0957061	-0.623107	0.536583		0.629457	0.543162	1.50201	0.163997	1.60399	0.139798	0.628085	0.544025		0.217145	0.889823	0.00251172	0.723293		-0.0812804	-1.13879	0.256189		1.12098	0.121562			0	-1	0	0		--	--	--
ENSG00000057935.13	57504	MTA3	ENST00000405094.1,ENST00000405592.5,ENST00000406652.5,ENST00000406911.5,ENST00000407270.7,ENST00000409019.5,ENST00000430763.5,ENST00000433553.5,ENST00000454356.5,ENST00000461256.5,ENST00000467925.5,ENST00000472767.5,ENST00000475383.5,ENST00000478602.1,ENST00000482875.5,ENST00000484780.5,ENST00000490611.1,ENST00000491314.1,ENST00000493983.1	0.437078	3.14934	0.00301132		-3.42344	0.0065097	-1.21046	0.253936	-0.942818	0.367994	-1.84551	0.0947394		0.048143	1.2058	0.0822835	1.15499		-0.112005	-1.57397	0.117115		1.04688	0.469583			-1	0	0	0		1361	--	--
ENSG00000058056.9	8975	USP13	ENST00000263966.8,ENST00000482333.5,ENST00000496897.5,ENST00000497155.1,ENST00000497380.1	-0.064973	-0.421965	0.675203		0.255588	0.803449	0.0790448	0.938556	0.332999	0.746012	0.0925051	0.928124		0.00332972	0.858977	0.0037454	0.636452		-0.107114	-1.50443	0.134089		0.887576	0.491878			0	-1	0	0		--	--	--
ENSG00000058063.16	23200	ATP11B	ENST00000323116.10,ENST00000466758.5,ENST00000475636.1,ENST00000482070.1,ENST00000482794.1,ENST00000484691.1,ENST00000490303.5,ENST00000491699.6,ENST00000493826.1,ENST00000498086.5	-0.22857	-1.52158	0.135608		1.85507	0.093267	0.824434	0.428919	1.52084	0.15927	2.59525	0.0267085		0.00754808	1.51249	0.0456728	1.44286		-0.154844	-2.18868	0.029808		1.15084	0.134665			0	0	0	0		--	--	--
ENSG00000058085.15	3918	LAMC2	ENST00000264144.5,ENST00000461729.1,ENST00000476255.1,ENST00000493293.5	-0.241661	-1.61398	0.114021		3.12137	0.0108487	0.302653	0.768356	-0.219019	0.831041	-0.458286	0.656544		1.24177e-05	12.7943	0.000744588	1.66636		-0.0180159	-0.251619	0.8016		1.10351	0.614758			0	1	0	0		--	--	--
ENSG00000058091.17	5218	CDK14	ENST00000265741.7,ENST00000380050.8,ENST00000406263.5,ENST00000430760.5,ENST00000431029.5,ENST00000436577.3,ENST00000446224.5,ENST00000446790.5,ENST00000449528.5,ENST00000456689.5,ENST00000460493.1,ENST00000478540.1,ENST00000484035.5,ENST00000487145.1,ENST00000496279.5	-0.17229	-1.13352	0.263426		1.4886	0.167435	0.798594	0.443079	1.07585	0.307267	0.399959	0.697596		0.173244	1.08975	0.187823	1.34056		-0.108777	-1.52806	0.128119		0.930966	0.740614			0	0	0	0		--	--	--
ENSG00000058262.10	29927	SEC61A1	ENST00000243253.8,ENST00000424880.2,ENST00000464451.5,ENST00000481210.5,ENST00000483956.1,ENST00000491668.1,ENST00000498837.1	-0.210481	-1.39533	0.170252		1.254	0.238362	2.88007	0.0163836	3.20182	0.00946236	2.68457	0.0229122		0.0403613	0.871526	0.00021702	0.601212		-0.0392366	-0.548332	0.584091		1.17792	0.0157926			0	-1	0	1		739	--	400
ENSG00000058272.19	4659	PPP1R12A	ENST00000261207.9,ENST00000437004.6,ENST00000450142.7,ENST00000546369.5,ENST00000546762.5,ENST00000547131.1,ENST00000547253.5,ENST00000547330.5,ENST00000548318.1,ENST00000548908.3,ENST00000550001.1,ENST00000550007.1,ENST00000550107.5,ENST00000550299.5,ENST00000550351.5,ENST00000550510.5,ENST00000550903.5,ENST00000551191.1,ENST00000551781.2,ENST00000552892.1,ENST00000553081.5,ENST00000634739.1,ENS…	0.0882289	0.574027	0.569011		0.17451	0.864947	0.725829	0.484584	1.13023	0.284758	0.334152	0.745167		0.154122	1.15639	0.0406084	1.89201		0.057817	0.808724	0.41966		1.06989	0.55704			0	0	0	0		--	--	--
ENSG00000058335.15	5923	RASGRF1	ENST00000394745.3,ENST00000419573.7,ENST00000558480.6,ENST00000559926.1,ENST00000560286.1,ENST00000560334.5,ENST00000560943.5,ENST00000561112.1,ENST00000623620.1	-0.100918	-0.657379	0.514524		1.07153	0.309111	0.687795	0.507221	0.376092	0.714704	-0.410643	0.689995		0.29858	0.927269	0.0531834	1.39937		0.113019	1.58841	0.113814		1.1302	0.48144			0	0	0	0		--	--	--
ENSG00000058404.20	816	CAMK2B	ENST00000258682.10,ENST00000346990.8,ENST00000347193.8,ENST00000350811.7,ENST00000353185.7,ENST00000353625.8,ENST00000358707.7,ENST00000395747.6,ENST00000395749.7,ENST00000415369.5,ENST00000421607.1,ENST00000424197.5,ENST00000425809.5,ENST00000427209.1,ENST00000433930.1,ENST00000440254.6,ENST00000457475.5,ENST00000462128.5,ENST00000466584.5,ENST00000470984.5,ENST00000484972.5,ENST00000489429.5,EN…	0.204343	1.35284	0.183346		-1.39628	0.19285	-0.255691	0.803372	-0.465871	0.65129	-0.766068	0.461336		0.342752	0.941399	0.00230911	0.74986		0.0539606	0.754619	0.451388		0.933225	0.609465			0	-1	0	0		--	--	--
ENSG00000058453.17	9696	CROCC	ENST00000375541.10,ENST00000445545.6,ENST00000465021.5,ENST00000465291.1,ENST00000466256.6,ENST00000467715.2,ENST00000467938.5,ENST00000477773.1,ENST00000486318.1,ENST00000492631.5,ENST00000494191.6,ENST00000497654.2,ENST00000498688.5	0.225729	1.50165	0.140669		-1.20535	0.255817	-1.51876	0.159786	-0.770171	0.459006	-0.73296	0.480411		0.00227038	0.63257	0.572334	0.916912		-0.130876	-1.84344	0.0667818		0.64867	0.0838			0	0	0	0		--	--	--
ENSG00000058600.16	55718	POLR3E	ENST00000299853.10,ENST00000359210.8,ENST00000418581.6,ENST00000561494.5,ENST00000563024.5,ENST00000563282.1,ENST00000563766.5,ENST00000564061.5,ENST00000564209.5,ENST00000564256.1,ENST00000564750.5,ENST00000564883.5,ENST00000565117.1,ENST00000565358.5,ENST00000565551.5,ENST00000567022.5,ENST00000569757.1,ENST00000569787.1,ENST00000615879.4	0.084775	0.55139	0.584288		-1.07471	0.307753	-1.27047	0.232681	-1.76989	0.107171	-0.934381	0.372121		0.0505425	0.828507	0.760838	1.01581		NA	NA	NA		0.871169	0.322435			0	0	0	0		--	--	--
ENSG00000058668.14	493	ATP2B4	ENST00000341360.6,ENST00000356729.5,ENST00000357681.9,ENST00000367218.7,ENST00000458092.5,ENST00000466407.1,ENST00000484746.1	-0.316567	-2.16282	0.0362961		2.77844	0.0195027	0.559514	0.588123	0.960418	0.359491	0.817095	0.43291		0.00632632	1.70472	0.707592	0.949531		-0.192782	-2.74351	0.00664551		0.765788	0.141175			0	0	-1	0		--	--	--
ENSG00000058673.16	9877	ZC3H11A	ENST00000332127.8,ENST00000367210.2,ENST00000367212.7,ENST00000367214.5,ENST00000432282.5,ENST00000453771.5,ENST00000461980.1,ENST00000466470.5,ENST00000480354.1,ENST00000488411.1,ENST00000492823.1,ENST00000495527.5,ENST00000638800.1,ENST00000639812.1,ENST00000640465.1	-0.154905	-1.01616	0.31537		2.90749	0.0156317	0.669276	0.518472	2.42767	0.0355915	0.859174	0.410367		0.000396441	1.40617	0.000346427	1.62685		NA	NA	NA		0.885308	0.283503			0	1	0	0		--	--	--
ENSG00000058729.11	55781	RIOK2	ENST00000283109.8,ENST00000508447.1,ENST00000508991.1,ENST00000510384.1,ENST00000511012.1,ENST00000511293.1,ENST00000511920.1	0.0567615	0.36845	0.714388		-0.667052	0.519834	-0.157125	0.878273	-0.779309	0.453846	-0.929406	0.374569		0.34296	1.06837	0.865153	0.975442		0.0534203	0.747041	0.455939		0.789779	0.268573			0	0	0	0		--	--	--
ENSG00000058799.15	54432	YIPF1	ENST00000072644.7,ENST00000371399.5,ENST00000464950.6,ENST00000465897.5,ENST00000469457.5,ENST00000472983.1,ENST00000480151.5	-0.165582	-1.08811	0.28275		1.21072	0.253842	-0.280305	0.784957	0.391081	0.70394	0.849714	0.415364		0.574474	1.04618	0.00374763	0.762498		-0.0411141	-0.574613	0.566215		1.13726	0.224322			0	-1	0	0		--	--	--
ENSG00000058804.12	55706	NDC1	ENST00000371429.4,ENST00000480952.1	-0.0126488	-0.0819803	0.935052		-0.0627358	0.951213	-1.84336	0.0950742	0.139071	0.892155	1.3625	0.202936		---	---	---	---		-0.118127	-1.66119	0.098283		0.994355	0.97363			0	0	0	0		--	--	--
ENSG00000058866.15	1608	DGKG	ENST00000265022.8,ENST00000344484.8,ENST00000382164.8,ENST00000437018.2,ENST00000447054.5,ENST00000466466.1,ENST00000472506.1,ENST00000480809.5,ENST00000480933.1,ENST00000482566.1,ENST00000490452.5	-0.0827631	-0.538213	0.593271		0.216017	0.833317	0.799	0.442854	0.552502	0.592739	0.924164	0.377162		0.00145037	0.65095	0.522912	0.909204		0.0934904	1.31127	0.19131		1.08588	0.58998			0	0	0	0		--	--	--
ENSG00000059122.16	84256	FLYWCH1	ENST00000253928.13,ENST00000344592.9,ENST00000416288.6,ENST00000570425.5,ENST00000570752.5,ENST00000570759.1,ENST00000571140.5,ENST00000571580.1,ENST00000571983.5,ENST00000573525.1,ENST00000573564.5,ENST00000574985.1,ENST00000575604.1,ENST00000575679.1	-0.0639922	-0.415569	0.679841		1.5716	0.147118	1.58172	0.144795	0.965228	0.357192	1.17147	0.268565		0.0111106	0.810884	0.11333	0.847275		-0.0871195	-1.2212	0.223484		1.04163	0.815491			0	0	0	0		--	--	--
ENSG00000059145.18	64718	UNKL	ENST00000248104.11,ENST00000301712.5,ENST00000382757.9,ENST00000389221.8,ENST00000397464.5,ENST00000402641.6,ENST00000403703.5,ENST00000502438.6,ENST00000503648.1,ENST00000508903.6,ENST00000509981.1,ENST00000511095.2,ENST00000513783.1,ENST00000515195.1,ENST00000561783.1,ENST00000562537.1,ENST00000566707.1	-0.00110491	-0.00716066	0.994321		0.935097	0.371769	1.57029	0.147422	1.19097	0.261167	1.11875	0.289398		0.00381717	0.548548	0.013016	0.727315		-0.0320975	-0.448448	0.654328		0.514581	0.0550179			0	0	0	0		--	--	--
ENSG00000059377.17	6916	TBXAS1	ENST00000336425.10,ENST00000411653.6,ENST00000414041.2,ENST00000416849.6,ENST00000422328.6,ENST00000425687.5,ENST00000438104.6,ENST00000448866.6,ENST00000455353.6,ENST00000458722.6,ENST00000462053.5,ENST00000462275.5,ENST00000469630.1,ENST00000473948.6,ENST00000474763.5,ENST00000476637.5,ENST00000481440.5,ENST00000492560.6,ENST00000493340.5,ENST00000494876.1,ENST00000650822.1,ENST00000652056.1	0.0410392	0.266189	0.791396		-0.351636	0.732408	0.487493	0.636419	-0.786373	0.449882	0.206134	0.840823		0.00335501	0.47615	0.0694497	0.807237		-0.157687	-2.22988	0.0268961		0.895144	0.5798			0	0	0	0		--	--	--
ENSG00000059378.13	64761	PARP12	ENST00000263549.8,ENST00000466597.1,ENST00000467638.1,ENST00000470515.1,ENST00000473341.5,ENST00000484111.1,ENST00000488726.5,ENST00000489383.1,ENST00000489809.5,ENST00000491598.5,ENST00000493262.1,ENST00000496624.5	-0.477406	-3.52112	0.00104954		2.7943	0.0189791	2.20213	0.0522522	1.09246	0.30025	0.195689	0.848772		6.32966e-05	1.44276	2.40179e-06	4.78405		0.665828	12.4618	1.33752e-26		1.55922	0.1561			1	1	1	0		--	--	--
ENSG00000059573.9	5832	ALDH18A1	ENST00000371221.3,ENST00000371224.7,ENST00000483788.1,ENST00000485428.1,ENST00000489386.1	-0.317563	-2.17039	0.035681		2.5543	0.0286521	2.30703	0.0437277	1.5534	0.151379	1.55831	0.150218		0.000556754	0.811737	0.00277114	0.652433		0.0593103	0.829684	0.407732		1.13377	0.244418			0	-1	0	0		--	--	--
ENSG00000059588.10	6894	TARBP1	ENST00000040877.2,ENST00000462259.5,ENST00000463793.1,ENST00000468077.5,ENST00000471918.1,ENST00000481183.1,ENST00000483404.5,ENST00000484454.1,ENST00000496673.5	-0.0463118	-0.300457	0.765311		-1.16014	0.27294	-1.50289	0.163773	-0.733601	0.480037	-0.677436	0.513496		0.104564	1.12624	0.0511402	0.878624		-0.107893	-1.51549	0.131268		0.656468	0.00518482			0	0	0	-1		--	--	#N/A
ENSG00000059691.12	5188	GATB	ENST00000263985.11,ENST00000503160.5,ENST00000505211.5,ENST00000507592.5,ENST00000508611.1,ENST00000510396.1,ENST00000510720.1,ENST00000511538.5,ENST00000512306.5,ENST00000513504.1,ENST00000515490.1,ENST00000515564.5,ENST00000515812.5,ENST00000515884.5	0.304727	2.07348	0.0442981		-4.06734	0.00225979	-2.21266	0.0513292	-2.32299	0.0425555	-2.39447	0.0376696		---	---	---	---		0.078996	1.10658	0.26984		1.1263	0.064668			0	0	0	0		1151	--	--
ENSG00000059728.11	4084	MXD1	ENST00000264444.7,ENST00000409442.2,ENST00000410000.2,ENST00000435990.5,ENST00000465446.1,ENST00000540449.5	-0.258693	-1.7356	0.0899664		1.78867	0.103951	0.396112	0.700343	1.09072	0.300979	0.168287	0.869713		9.00062e-05	2.6616	0.000297054	3.24355		0.0407851	0.570007	0.569329		2.13555	0.0140795			0	1	0	1		--	--	138
ENSG00000059758.8	5128	CDK17	ENST00000261211.8,ENST00000542666.5,ENST00000543119.6,ENST00000548422.1,ENST00000548734.1,ENST00000549899.1,ENST00000550971.5,ENST00000551484.1,ENST00000551816.5,ENST00000552262.1,ENST00000552496.5,ENST00000553042.1	-0.204818	-1.35612	0.182306		1.30126	0.222351	0.814632	0.434254	0.218735	0.831256	0.0905024	0.929675		0.00135997	1.76263	0.00255492	2.67647		0.267472	3.87627	0.000144862		1.06069	0.749025			0	1	1	0		--	--	--
ENSG00000059769.20	548645	DNAJC25	ENST00000313525.4,ENST00000447096.1,ENST00000463589.5	-0.240634	-1.6067	0.115614		2.85764	0.0170256	1.56412	0.148855	1.09166	0.300587	1.02489	0.329567		0.134008	1.1903	0.272079	1.18088		NA	NA	NA		1.14731	0.461944			0	0	0	0		--	--	--
ENSG00000059804.16	6515	SLC2A3	ENST00000075120.12,ENST00000469295.1,ENST00000476634.1,ENST00000479059.3,ENST00000486749.5,ENST00000490763.1,ENST00000495813.5,ENST00000541671.1,ENST00000543435.1,ENST00000544291.1,ENST00000544936.1	0.00391124	0.0253479	0.979898		-1.24474	0.241609	0.228447	0.823903	0.0731546	0.943126	-0.384473	0.708678		0.162975	2.18551	0.35639	1.08002		-0.101806	-1.42907	0.154584		1.20836	0.185733			0	0	0	0		--	--	--
ENSG00000059915.17	5662	PSD	ENST00000020673.6,ENST00000406432.5,ENST00000461698.5,ENST00000472685.5,ENST00000473507.1,ENST00000479172.5,ENST00000488194.1,ENST00000492902.2,ENST00000611678.4	-0.161679	-1.06177	0.294408		1.16034	0.272861	0.455928	0.658182	1.51678	0.160278	1.25126	0.239318		0.362609	0.871521	0.227961	0.888717		-0.054116	-0.756798	0.450084		1.07561	0.638297			0	0	0	0		--	--	--
ENSG00000060069.16	9150	CTDP1	ENST00000075430.11,ENST00000299543.8,ENST00000585951.1,ENST00000587623.1,ENST00000590599.1,ENST00000590635.5,ENST00000591598.5,ENST00000613122.4	-0.107724	-0.702219	0.486416		2.63111	0.0251143	2.0608	0.0662988	1.94605	0.0802724	2.17068	0.0551066		5.79275e-05	0.566537	0.278561	0.855194		-0.0843243	-1.18173	0.238751		0.903279	0.519756			0	0	0	0		--	--	--
ENSG00000060138.13	8531	YBX3	ENST00000228251.9,ENST00000279550.11,ENST00000366286.6,ENST00000366290.2,ENST00000536107.5,ENST00000536823.5,ENST00000539204.5,ENST00000540447.5,ENST00000540747.1,ENST00000540975.5,ENST00000541351.3,ENST00000542002.5,ENST00000542641.5,ENST00000544501.1,ENST00000544504.5,ENST00000544622.4,ENST00000546164.5,ENST00000546298.5	-0.209922	-1.39145	0.171415		2.03526	0.0691934	1.73202	0.113943	1.72598	0.115058	1.78775	0.104107		---	---	---	---		-0.0464506	-0.649348	0.516878		0.798958	0.232664			0	0	0	0		--	--	--
ENSG00000060140.9	55359	STYK1	ENST00000075503.8,ENST00000535345.5,ENST00000538867.5,ENST00000541561.1,ENST00000542562.5,ENST00000542924.1	-0.0788303	-0.512474	0.611004		1.29506	0.224401	0.0772143	0.939976	0.320232	0.755383	-0.432577	0.674503		0.621059	1.08374	0.00696699	1.6825		0.0672425	0.941121	0.347807		1.15348	0.154518			0	1	0	0		--	--	--
ENSG00000060237.17	65125	WNK1	ENST00000315939.11,ENST00000340908.8,ENST00000447667.2,ENST00000530271.6,ENST00000534872.1,ENST00000535572.5,ENST00000535698.1,ENST00000537603.1,ENST00000537687.5,ENST00000538787.1,ENST00000540360.5,ENST00000540885.1,ENST00000542424.1,ENST00000542543.1,ENST00000543065.1,ENST00000544559.1,ENST00000544965.5,ENST00000545055.1,ENST00000545285.5,ENST00000574564.1,ENST00000574679.1	-0.0473835	-0.307426	0.760039		1.69658	0.120629	1.17038	0.268986	2.62332	0.0254525	1.37806	0.198235		0.955482	0.99701	0.26122	1.20976		-0.103547	-1.45376	0.147619		0.71762	0.332562			0	0	0	0		--	--	--
ENSG00000060303.5	---	---	ENST00000498293.1	-0.167509	-1.10114	0.277107		---	---	---	---	---	---	---	---		---	---	---	---		NA	NA	NA		1	#DIV/0!			0	0	0	#DIV/0!		--	--	--
ENSG00000060339.14	55749	CCAR1	ENST00000265872.11,ENST00000398676.3,ENST00000479143.2,ENST00000480627.2,ENST00000483264.1,ENST00000494903.2,ENST00000536012.5,ENST00000536391.5,ENST00000538031.5,ENST00000539250.1,ENST00000539539.5,ENST00000540210.5,ENST00000541012.5,ENST00000543225.5,ENST00000543229.5,ENST00000543706.1,ENST00000543719.5,ENST00000630771.2	-0.12088	-0.78918	0.43444		0.647853	0.531672	-0.383543	0.709345	-0.302364	0.76857	0.233492	0.82009		0.559958	0.956184	0.0876957	1.39046		0.00928611	0.129679	0.896954		1.05587	0.314752			0	0	0	0		--	--	--
ENSG00000060491.16	11054	OGFR	ENST00000290291.10,ENST00000370461.5,ENST00000450048.1,ENST00000621591.4	-0.392395	-2.76475	0.00842571		4.34022	0.00146587	1.47516	0.170946	1.03084	0.326904	1.06738	0.310892		0.0019678	0.641122	0.00225433	2.01557		0.441188	6.86511	8.64459e-11		1.20634	0.239736			1	1	1	0		38	--	--
ENSG00000060558.4	2769	GNA15	ENST00000262958.4,ENST00000586082.1,ENST00000592455.1	-0.320078	-2.18953	0.0341656		2.84903	0.0172789	1.35715	0.204572	2.55416	0.0286586	2.58518	0.0271737		0.503333	0.981306	0.245859	1.15359		0.0558266	0.780794	0.43587		1.31112	0.0429452			0	0	0	1		--	--	47
ENSG00000060566.14	84699	CREB3L3	ENST00000078445.7,ENST00000595923.5,ENST00000598894.1,ENST00000602147.1,ENST00000602257.5	-0.10768	-0.701928	0.486596		1.61288	0.137846	1.54593	0.153157	0.785741	0.450235	0.886369	0.396234		0.0138666	1.12324	0.340644	0.921159		NA	NA	NA		1	#DIV/0!			0	0	0	#DIV/0!		--	--	--
ENSG00000060642.10	55650	PIGV	ENST00000078527.8,ENST00000374145.5,ENST00000430292.5,ENST00000431541.5,ENST00000455364.1,ENST00000472757.5	-0.210268	-1.39385	0.170694		2.24827	0.0483213	0.731133	0.481478	1.16556	0.27084	0.253448	0.805056		0.00617988	1.32248	0.389596	1.06872		-0.0309422	-0.432292	0.666007		1.05612	0.556949			0	0	0	0		--	--	--
ENSG00000060656.20	10076	PTPRU	ENST00000345512.7,ENST00000373779.8,ENST00000415600.6,ENST00000428026.6,ENST00000460170.2,ENST00000465525.6,ENST00000492954.1,ENST00000493601.5,ENST00000526080.1,ENST00000527027.1,ENST00000531385.1	0.0295466	0.191567	0.849004		0.886979	0.395921	0.452635	0.660473	0.373297	0.716719	1.18735	0.262527		0.00071132	0.676537	0.00349521	0.643145		-0.0861699	-1.20779	0.228591		0.928853	0.687987			0	-1	0	0		--	--	--
ENSG00000060688.13	9410	SNRNP40	ENST00000263694.9,ENST00000373720.3,ENST00000463988.1,ENST00000474025.1,ENST00000486941.1,ENST00000489853.1,ENST00000491106.1	0.131193	0.857642	0.395958		-0.0646102	0.949758	0.307986	0.764412	0.160323	0.875819	0.714633	0.491181		0.000128248	0.533809	0.00111178	0.530841		0.112939	1.58726	0.114074		1.05672	0.447565			0	-1	0	0		--	--	--
ENSG00000060709.15	23504	RIMBP2	ENST00000261655.8,ENST00000535703.6,ENST00000536632.1,ENST00000540658.1,ENST00000541840.2,ENST00000544568.2,ENST00000643940.1,ENST00000644209.1,ENST00000647475.1	0.0116881	0.0757529	0.939975		-0.284421	0.78189	0.317137	0.757662	-0.0351206	0.972675	-0.133294	0.896605		0.170492	0.944157	0.118185	0.727948		-0.0364232	-0.50896	0.611356		1.07698	0.575901			0	0	0	0		--	--	--
ENSG00000060718.22	1301	COL11A1	ENST00000353414.8,ENST00000358392.6,ENST00000370096.9,ENST00000427239.5,ENST00000447608.1,ENST00000461720.6,ENST00000465209.1,ENST00000470170.1,ENST00000512756.5,ENST00000635193.1,ENST00000639098.1,ENST00000644186.1,ENST00000645458.1,ENST00000647280.1	0.275118	1.85453	0.0706928		-1.20768	0.254957	-0.524623	0.611277	-1.07586	0.307261	-0.927339	0.37559		0.373368	1.1948	#DIV/0!	1		NA	NA	NA		1	#DIV/0!			0	#DIV/0!	0	#DIV/0!		--	--	--
ENSG00000060749.15	79832	QSER1	ENST00000399302.7,ENST00000524678.1,ENST00000527250.5,ENST00000527788.5,ENST00000528034.1,ENST00000528155.1,ENST00000650167.1	0.0214841	0.139265	0.889906		-0.826091	0.428022	-1.19467	0.259782	-1.19472	0.259763	-0.788452	0.44872		0.0136319	1.38512	0.364291	1.21684		-0.206007	-2.93979	0.00368116		0.952517	0.653894			0	0	-1	0		--	--	--
ENSG00000060762.19	51660	MPC1	ENST00000341756.10,ENST00000360961.11,ENST00000366868.5,ENST00000475708.1,ENST00000487218.5,ENST00000621630.1,ENST00000621685.4	0.119006	0.77677	0.441647		-0.664934	0.521132	-0.458491	0.656403	-0.550435	0.594103	-0.416504	0.68584		0.028216	1.38651	0.000454523	0.601461		-0.0248622	-0.347289	0.728749		1.0035	0.97766			0	-1	0	0		--	--	--
ENSG00000060971.18	30	ACAA1	ENST00000301810.11,ENST00000333167.13,ENST00000411549.5,ENST00000418880.1,ENST00000421218.1,ENST00000423611.5,ENST00000440176.5,ENST00000447223.5,ENST00000450296.5,ENST00000451419.1,ENST00000452171.5,ENST00000460424.5,ENST00000465181.1,ENST00000469559.5,ENST00000469600.1,ENST00000480865.5,ENST00000484284.5,ENST00000489559.1,ENST00000625927.2,ENST00000627515.2	-0.394543	-2.78267	0.00804368		5.77428	0.000179128	3.09887	0.0112723	1.09971	0.297228	2.21273	0.0513226		0.000208544	0.566499	0.000294426	0.567548		-0.311454	-4.57687	8.391e-06		1.27577	0.0035648			1	-1	-1	1		797	--	48
ENSG00000060982.15	586	BCAT1	ENST00000261192.12,ENST00000342945.9,ENST00000355164.3,ENST00000538118.5,ENST00000539282.5,ENST00000539780.5,ENST00000543099.1,ENST00000544418.1,ENST00000546285.1,ENST00000612790.1	-0.0420692	-0.272881	0.786282		0.568631	0.582151	1.20029	0.257689	1.01287	0.335003	1.13589	0.282492		9.53016e-05	5.07297	0.00262792	2.66671		-0.0515282	-0.720509	0.472074		1.49362	0.497595			0	1	0	0		--	--	--
ENSG00000061273.18	51564	HDAC7	ENST00000080059.12,ENST00000354334.7,ENST00000380610.8,ENST00000417107.5,ENST00000417902.5,ENST00000421231.5,ENST00000422254.5,ENST00000425451.2,ENST00000427332.6,ENST00000430670.5,ENST00000433685.5,ENST00000434070.5,ENST00000440293.5,ENST00000445237.2,ENST00000447463.5,ENST00000450805.5,ENST00000459625.5,ENST00000463732.5,ENST00000470668.5,ENST00000471235.1,ENST00000477203.6,ENST00000477937.2,EN…	-0.0610514	-0.396398	0.693818		0.766571	0.46105	0.0573777	0.955375	0.130454	0.898794	-0.338257	0.742164		3.12307e-05	0.698829	0.106588	1.21486		0.0140164	0.195748	0.845011		0.871634	0.10124			0	0	0	0		--	--	--
ENSG00000061337.15	11178	LZTS1	ENST00000265801.6,ENST00000381569.5,ENST00000522290.5,ENST00000616228.1	0.0204542	0.132586	0.895154		-0.748635	0.471318	-1.33779	0.210591	-1.11806	0.28968	-0.766964	0.460826		0.0201413	0.866329	0.968543	0.997944		-0.136125	-1.91874	0.0564774		1.17285	0.58135			0	0	0	0		--	--	--
ENSG00000061455.11	93166	PRDM6	ENST00000407847.5,ENST00000427739.1,ENST00000434521.1,ENST00000464424.1	0.251365	1.68307	0.0997812		-2.41726	0.0362311	-1.23906	0.243617	-2.08445	0.0637203	-2.31176	0.0433776		0.00152097	0.799264	0.066885	1.27367		-0.00705252	-0.0984856	0.921648		1.03806	0.235425			0	0	0	0		--	--	--
ENSG00000061492.12	7478	WNT8A	ENST00000361560.6,ENST00000398754.1,ENST00000504809.5,ENST00000506684.6	0.11634	0.759123	0.452018		-0.486551	0.637064	-0.214818	0.834227	0.268533	0.793748	0.430276	0.67612		---	---	---	---		NA	NA	NA		1	#DIV/0!			0	0	0	#DIV/0!		--	--	--
ENSG00000061656.10	6676	SPAG4	ENST00000374273.8,ENST00000430878.1,ENST00000454819.1,ENST00000462896.1,ENST00000463973.5,ENST00000468248.5,ENST00000498203.1	-0.324371	-2.22233	0.0317016		2.93977	0.0147913	-0.30964	0.763191	0.992284	0.344462	0.423649	0.68079		0.0250853	1.92222	0.707952	1.06133		0.0156134	0.218056	0.827614		0.880032	0.562972			0	0	0	0		--	--	--
ENSG00000061676.15	10787	NCKAP1	ENST00000360982.2,ENST00000361354.9,ENST00000471640.1,ENST00000477988.1,ENST00000478449.5,ENST00000492058.1,ENST00000493359.1,ENST00000495619.1	-0.0160064	-0.103746	0.917864		-0.333906	0.745347	0.165106	0.87215	-0.9891	0.345943	-0.86188	0.408945		0.00174686	1.50586	0.34975	1.18564		-0.139894	-1.97292	0.0499179		1.10667	0.229548			0	0	0	0		--	--	--
ENSG00000061794.13	60488	MRPS35	ENST00000081029.8,ENST00000536569.1,ENST00000538315.5,ENST00000542199.1,ENST00000542791.1	0.033333	0.216143	0.829923		0.578027	0.57603	0.515681	0.617285	1.11014	0.292918	1.43224	0.182583		0.00562624	1.08729	0.685637	1.03397		-0.00306558	-0.0428087	0.965898		1.06916	0.637624			0	0	0	0		--	--	--
ENSG00000061918.13	2983	GUCY1B1	ENST00000264424.12,ENST00000502959.5,ENST00000503520.5,ENST00000505154.5,ENST00000505764.5,ENST00000507146.5,ENST00000513437.1,ENST00000652626.1	-0.258708	-1.73571	0.0899473		1.07307	0.30845	-0.384806	0.708439	0.393571	0.702159	0.444094	0.66643		---	---	---	---		0.0877892	1.23066	0.219932		1.0804	0.632411			0	0	0	0		--	--	--
ENSG00000061936.9	6433	SFSWAP	ENST00000261674.8,ENST00000535202.1,ENST00000535236.5,ENST00000535399.1,ENST00000537164.1,ENST00000537582.1,ENST00000538548.5,ENST00000539506.5,ENST00000540469.5,ENST00000541286.5,ENST00000542813.2	-0.297126	-2.01668	0.0501527		2.14999	0.0570658	0.542469	0.599376	1.49129	0.166741	0.739636	0.476526		0.0111921	0.797862	0.0116732	1.20547		-0.0791185	-1.1083	0.269096		0.891889	0.498446			0	0	0	0		--	--	--
ENSG00000061938.19	10188	TNK2	ENST00000333602.13,ENST00000381916.7,ENST00000428187.7,ENST00000439230.6,ENST00000671726.1,ENST00000671734.1,ENST00000671753.1,ENST00000671767.1,ENST00000671831.1,ENST00000671880.1,ENST00000672024.1,ENST00000672098.1,ENST00000672145.1,ENST00000672320.1,ENST00000672542.1,ENST00000672548.1,ENST00000672614.1,ENST00000672623.1,ENST00000672669.1,ENST00000672886.1,ENST00000672887.1,ENST00000673038.1,EN…	-0.129069	-0.843518	0.403718		2.11893	0.060132	0.104091	0.919155	1.75205	0.110314	0.883111	0.397909		0.000983394	0.761527	0.0154511	1.31675		0.0686218	0.960515	0.337986		1.1156	0.33472			0	0	0	0		--	--	--
ENSG00000061987.16	23041	MON2	ENST00000393629.6,ENST00000393630.8,ENST00000546600.5,ENST00000546751.1,ENST00000547095.5,ENST00000547287.1,ENST00000549286.1,ENST00000549378.5,ENST00000549539.1,ENST00000551307.5,ENST00000551397.1,ENST00000552115.5,ENST00000552738.5,ENST00000641654.1	0.0170346	0.110413	0.912608		-1.24091	0.242962	-0.936947	0.370862	-0.521895	0.613107	-1.18755	0.262453		0.120348	1.16294	0.268562	1.14581		-0.093923	-1.31739	0.189255		0.740967	0.0424323			0	0	0	-1		--	--	#N/A
ENSG00000062038.14	1001	CDH3	ENST00000264012.9,ENST00000429102.6,ENST00000542274.5,ENST00000565453.1,ENST00000566808.2,ENST00000567674.1,ENST00000568292.1,ENST00000569036.2,ENST00000569080.1,ENST00000569117.1	-0.184634	-1.2175	0.230212		0.971691	0.354121	1.54004	0.154572	0.553516	0.59207	1.06196	0.313226		0.00344218	2.3038	0.000416348	1.14329		-0.246239	-3.54778	0.000486655		0.996874	0.984474			0	1	-1	0		--	--	--
ENSG00000062096.15	416	ARSF	ENST00000359361.2,ENST00000381127.6	-0.225992	-1.50349	0.140195		2.09818	0.0622675	-0.00663142	0.994839	1.30307	0.221756	0.997806	0.341905		0.373901	1.01994	#DIV/0!	1		NA	NA	NA		0.967791	0.641781			0	#DIV/0!	0	0		--	--	--
ENSG00000062194.16	65056	GPBP1	ENST00000264779.6,ENST00000309096.4,ENST00000424459.7,ENST00000506184.7,ENST00000511209.5,ENST00000513524.5,ENST00000513732.2,ENST00000514387.6,ENST00000515484.2	-0.163231	-1.07224	0.289736		1.17809	0.266033	0.865842	0.40687	0.0315227	0.975473	0.65542	0.526987		0.000390271	1.45727	0.00233313	1.82527		0.323845	4.77983	3.44775e-06		1.28524	0.217281			0	1	1	0		--	--	--
ENSG00000062282.15	84649	DGAT2	ENST00000228027.12,ENST00000376262.7,ENST00000603276.5,ENST00000603363.5,ENST00000603865.1,ENST00000604733.5,ENST00000604935.5,ENST00000605099.1,ENST00000605608.1	-0.114419	-0.746422	0.45957		1.06252	0.312986	-0.218577	0.831376	-0.594909	0.565122	-0.0755744	0.941248		0.971843	1.00617	0.899203	1.01615		-0.215927	-3.08811	0.00230806		2.10336	0.0135138			0	0	-1	1		--	--	401
ENSG00000062370.16	7771	ZNF112	ENST00000337401.8,ENST00000354340.8,ENST00000587909.1,ENST00000588057.1,ENST00000590687.5,ENST00000592151.1	-0.115791	-0.755495	0.454168		0.259532	0.80049	-1.28944	0.226271	-0.438248	0.670522	-1.04524	0.320519		---	---	---	---		0.0669694	0.937281	0.349774		0.985422	0.878572			0	0	0	0		--	--	--
ENSG00000062485.19	1431	CS	ENST00000351328.8,ENST00000542324.6,ENST00000546585.1,ENST00000546621.5,ENST00000546891.5,ENST00000546930.5,ENST00000547283.5,ENST00000547298.5,ENST00000547449.1,ENST00000547912.1,ENST00000548041.5,ENST00000548567.5,ENST00000548746.5,ENST00000548849.5,ENST00000549143.5,ENST00000549221.5,ENST00000550044.1,ENST00000550159.5,ENST00000550655.5,ENST00000550700.1,ENST00000550734.5,ENST00000550996.1,ENS…	0.0507996	0.329645	0.743307		0.0232806	0.981884	0.888462	0.395161	0.903353	0.387581	0.0648855	0.949544		0.325804	1.02612	0.200487	0.895522		-0.185283	-2.63293	0.00914372		0.788536	0.0857947			0	0	-1	0		--	--	--
ENSG00000062524.16	4058	LTK	ENST00000263800.11,ENST00000355166.9,ENST00000453182.2,ENST00000561619.5,ENST00000563518.5,ENST00000569283.1	-0.0411336	-0.266802	0.790927		1.30028	0.222674	0.59335	0.566124	1.97724	0.0762213	2.31522	0.0431225		0.235935	1.05554	0.550446	0.953493		0.0397511	0.555532	0.579167		0.901291	0.615047			0	0	0	0		--	--	--
ENSG00000062582.14	64951	MRPS24	ENST00000317534.6,ENST00000414932.1,ENST00000418740.5,ENST00000467084.1,ENST00000483330.1	0.150588	0.98718	0.329208		0.170953	0.86767	1.11655	0.290295	1.13071	0.284567	0.560908	0.587207		0.0505601	0.859958	0.172927	0.820729		-0.0343074	-0.479359	0.63222		1.01387	0.852741			0	0	0	0		--	--	--
ENSG00000062598.18	63916	ELMO2	ENST00000290246.11,ENST00000352077.6,ENST00000372176.5,ENST00000396391.5,ENST00000425546.5,ENST00000450812.5,ENST00000452857.5,ENST00000460474.5,ENST00000462491.5,ENST00000462593.1,ENST00000464448.1,ENST00000467800.5,ENST00000469801.5,ENST00000480042.5,ENST00000481852.5,ENST00000487583.5,ENST00000488853.5,ENST00000497412.5	-0.228478	-1.52093	0.13577		1.30668	0.220572	-0.185692	0.856399	-0.160783	0.875466	0.40324	0.695259		0.373273	0.948872	0.754523	1.01542		0.175359	2.4873	0.0137109		1.0255	0.841764			0	0	0	0		--	--	--
ENSG00000062650.19	23063	WAPL	ENST00000263070.11,ENST00000298767.10,ENST00000372075.2,ENST00000484070.1,ENST00000489996.1,ENST00000618527.4	-0.028142	-0.182453	0.856105		0.761588	0.463888	1.2064	0.255429	1.08936	0.301549	1.27223	0.232078		---	---	---	---		-0.0529667	-0.740679	0.459779		1.12989	0.0748428			0	0	0	0		--	--	--
ENSG00000062716.13	81671	VMP1	ENST00000262291.9,ENST00000585847.5,ENST00000586245.5,ENST00000587259.5,ENST00000587470.1,ENST00000587945.1,ENST00000588131.1,ENST00000588617.1,ENST00000588915.1,ENST00000589823.6,ENST00000591315.5,ENST00000591782.1,ENST00000591877.1,ENST00000592106.5,ENST00000592619.5,ENST00000592790.1,ENST00000593168.5	-0.271212	-1.82609	0.0749505		0.98096	0.349749	0.219111	0.830971	1.11546	0.29074	0.38245	0.71013		0.372995	0.938923	0.0384645	1.17841		NA	NA	NA		1.12831	0.111628			0	0	0	0		--	--	--
ENSG00000062725.10	10513	APPBP2	ENST00000083182.8,ENST00000585368.1,ENST00000588668.5,ENST00000589341.5,ENST00000590244.1,ENST00000592995.1	-0.213372	-1.41541	0.164322		2.25456	0.0478084	2.53175	0.0297816	2.42973	0.0354668	2.62816	0.0252416		0.000223126	1.49901	0.0631203	1.38629		0.0784259	1.09854	0.273323		1.3906	0.0731633			0	0	0	0		--	--	--
ENSG00000062822.14	5424	POLD1	ENST00000440232.6,ENST00000593407.5,ENST00000593887.1,ENST00000593981.1,ENST00000595904.6,ENST00000596221.1,ENST00000596648.1,ENST00000597963.5,ENST00000599857.7,ENST00000600746.1,ENST00000600859.5,ENST00000601098.6,ENST00000613923.6,ENST00000643407.1,ENST00000644560.1	-0.0954211	-0.621234	0.537803		1.07003	0.309752	0.970691	0.354595	0.67441	0.515338	0.115641	0.910227		2.58628e-06	0.305334	0.000542342	0.274918		-0.00721145	-0.100705	0.919888		0.979162	0.787844			0	-1	0	0		--	--	--
ENSG00000063015.20	124925	SEZ6	ENST00000317338.17,ENST00000335960.10,ENST00000360295.13,ENST00000442608.7,ENST00000535262.1,ENST00000539265.1,ENST00000540419.5,ENST00000540632.6,ENST00000544224.2,ENST00000585644.1	0.168299	1.10648	0.274815		-2.5182	0.0304813	-2.07763	0.0644534	-3.18103	0.00980232	-1.88	0.0895231		#DIV/0!	1	#DIV/0!	1		-0.129502	-1.82375	0.06972		1	#DIV/0!			0	#DIV/0!	0	#DIV/0!		1203	--	--
ENSG00000063046.17	1975	EIF4B	ENST00000262056.13,ENST00000416762.7,ENST00000420463.7,ENST00000549077.5,ENST00000549481.5,ENST00000549592.1,ENST00000549645.5,ENST00000550025.1,ENST00000550390.1,ENST00000550704.5,ENST00000551002.5,ENST00000551527.5,ENST00000552490.5,ENST00000553209.1	0.0521438	0.338391	0.736754		-0.831875	0.424899	-1.1448	0.278952	-0.728053	0.48328	-0.674188	0.515474		0.00134097	1.45962	0.00286399	1.55829		-0.0726444	-1.01711	0.310361		0.886994	0.366685			0	1	0	0		--	--	--
ENSG00000063127.16	28968	SLC6A16	ENST00000335875.9,ENST00000454748.7,ENST00000594180.1,ENST00000594917.1,ENST00000597969.5,ENST00000598221.1,ENST00000598828.1	-0.261679	-1.7571	0.0861884		3.40947	0.00666418	1.88094	0.0893853	3.21633	0.00923249	2.6429	0.0246113		0.0695268	0.74412	0.932807	0.9857		0.187276	2.66227	0.00840939		0.936543	0.446541			0	0	1	0		492	--	--
ENSG00000063169.10	29998	BICRA	ENST00000396720.7,ENST00000594866.1,ENST00000602258.1,ENST00000614245.1	-0.234351	-1.56227	0.125728		1.49437	0.165947	-0.0151074	0.988244	0.3825	0.710094	0.847567	0.416504		---	---	---	---		-0.0525053	-0.73421	0.463703		1.60185	0.0394513			0	0	0	1		--	--	402
ENSG00000063176.16	56848	SPHK2	ENST00000245222.9,ENST00000340932.7,ENST00000426514.2,ENST00000593308.1,ENST00000597434.5,ENST00000598088.5,ENST00000598574.1,ENST00000599029.2,ENST00000599033.1,ENST00000599748.5,ENST00000600537.5,ENST00000601704.1,ENST00000601712.5	-0.152753	-1.00171	0.32222		1.43095	0.182943	0.740861	0.475815	1.77588	0.106134	1.32903	0.213362		0.000660506	0.573584	0.00988091	0.757369		0.116553	1.63875	0.102878		1.17266	0.214976			0	-1	0	0		--	--	--
ENSG00000063177.13	6141	RPL18	ENST00000084795.9,ENST00000546623.5,ENST00000547892.1,ENST00000547897.5,ENST00000549273.5,ENST00000549370.5,ENST00000549533.1,ENST00000549920.6,ENST00000550645.5,ENST00000550671.1,ENST00000550973.5,ENST00000551749.5,ENST00000552347.5,ENST00000552588.5,ENST00000552705.5,ENST00000552851.1	0.179579	1.18304	0.243447		-0.765705	0.461542	0.991999	0.344594	0.0137457	0.989303	0.28387	0.782301		0.503918	1.06884	0.00565052	0.618996		-0.00154384	-0.0215585	0.982822		0.897319	0.0149218			0	-1	0	-1		--	--	#N/A
ENSG00000063180.9	770	CA11	ENST00000084798.9,ENST00000594088.1,ENST00000596080.1,ENST00000599267.1	-0.0819133	-0.532649	0.597084		0.702354	0.498481	0.495565	0.63091	0.851724	0.414299	1.18449	0.263608		0.842419	0.980872	0.080434	0.630025		-0.142278	-2.00723	0.0461063		0.913282	0.56216			0	0	0	0		--	--	--
ENSG00000063241.8	79763	ISOC2	ENST00000085068.7,ENST00000425675.7,ENST00000438389.6,ENST00000587226.5,ENST00000589080.1,ENST00000589108.1,ENST00000590921.1,ENST00000591718.1	0.206119	1.36511	0.179485		-0.750562	0.470208	-1.13034	0.284713	-0.0438777	0.965866	-1.08054	0.305272		0.0008515	0.407838	0.0178067	0.538459		0.205984	2.93945	0.00368503		1.4587	0.0746546			0	0	1	0		--	--	--
ENSG00000063244.12	11338	U2AF2	ENST00000308924.8,ENST00000450554.6,ENST00000587196.2,ENST00000587275.1,ENST00000588850.5,ENST00000590551.1,ENST00000592867.1,ENST00000592874.1	-0.393886	-2.77718	0.00815898		2.84855	0.0172931	3.15591	0.0102296	2.64853	0.0243743	2.37678	0.0388253		0.000165227	0.480164	0.00655997	0.64391		0.128059	1.8031	0.0729169		0.953176	0.660247			1	-1	0	0		--	--	--
ENSG00000063245.14	29924	EPN1	ENST00000085079.11,ENST00000270460.10,ENST00000411543.6,ENST00000586194.1,ENST00000587937.1,ENST00000589704.1,ENST00000591743.1	-0.152364	-0.999094	0.323471		3.03426	0.0125853	1.60183	0.140275	1.84748	0.0944338	4.49898	0.0011449		0.000468956	0.635038	0.0208811	0.679029		0.0236918	0.330931	0.741052		1.09941	0.326964			0	0	0	0		657	--	--
ENSG00000063322.15	55588	MED29	ENST00000315588.11,ENST00000594368.5,ENST00000596297.1,ENST00000599417.2,ENST00000600973.5,ENST00000615911.4	-0.220926	-1.46804	0.149544		1.78317	0.104886	1.10586	0.294679	0.774278	0.456682	0.72875	0.482872		0.000927582	0.761616	0.00810534	0.81902		0.0184869	0.258199	0.796526		1.09176	0.447307			0	-1	0	0		--	--	--
ENSG00000063438.17	---	---	ENST00000504625.1,ENST00000506456.1,ENST00000507048.1,ENST00000510400.5,ENST00000510910.1,ENST00000511487.1,ENST00000514523.1,ENST00000515206.5,ENST00000652417.1	-0.0849751	-0.552701	0.583398		---	---	---	---	---	---	---	---		---	---	---	---		NA	NA	NA		1.02475	0.373901			0	0	0	0		--	--	--
ENSG00000063515.2	2928	GSC2	ENST00000086933.2	0.117341	0.765747	0.448109		-0.416814	0.685621	0.497797	0.629391	0.519403	0.614781	0.866402	0.406577		0.373901	0.981174	#DIV/0!	1		NA	NA	NA		1	#DIV/0!			0	#DIV/0!	0	#DIV/0!		--	--	--
ENSG00000063587.14	10838	ZNF275	ENST00000370249.3,ENST00000370251.3,ENST00000438239.1,ENST00000647705.1,ENST00000650114.1	-0.151105	-0.99065	0.32753		1.01969	0.331909	0.732623	0.480608	0.483144	0.639397	0.696849	0.501775		0.836173	0.987618	0.194108	0.786314		0.0407585	0.569635	0.569581		0.985528	0.896886			0	0	0	0		--	--	--
ENSG00000063601.17	8776	MTMR1	ENST00000370387.2,ENST00000370390.7,ENST00000429965.6,ENST00000434699.6,ENST00000436701.5,ENST00000438018.5,ENST00000439546.6,ENST00000445323.7,ENST00000485376.5,ENST00000488357.1,ENST00000490316.6,ENST00000493480.1,ENST00000493995.6,ENST00000542156.5	-0.207072	-1.37171	0.177436		1.388	0.195281	1.23322	0.245695	1.21365	0.252768	1.12094	0.288509		0.0116855	1.15361	0.0609851	1.49495		-0.0138158	-0.192946	0.847202		0.977311	0.846135			0	0	0	0		--	--	--
ENSG00000063660.9	2817	GPC1	ENST00000264039.7,ENST00000420138.5,ENST00000425056.5,ENST00000426280.3,ENST00000427506.5,ENST00000455111.1,ENST00000466624.1,ENST00000469694.5,ENST00000495100.1	-0.180884	-1.19192	0.239982		3.26345	0.00852417	2.67219	0.0234043	2.39941	0.0373532	2.67804	0.0231706		0.000409948	0.516525	0.00371758	0.633566		-0.11253	-1.58144	0.115397		1.4489	0.0473778			0	-1	0	1		512	--	403
ENSG00000063761.16	57143	ADCK1	ENST00000238561.10,ENST00000341211.5,ENST00000393639.8,ENST00000555217.1,ENST00000555333.1,ENST00000556048.5,ENST00000556560.5,ENST00000557501.5	0.0705706	0.458493	0.648962		-2.17328	0.0548649	-2.42713	0.0356244	-2.76441	0.0199781	-4.1734	0.00190761		0.176537	0.855813	0.839089	0.973035		0.0287	0.400939	0.688904		0.919033	0.673738			0	0	0	0		1216	--	--
ENSG00000063854.13	3029	HAGH	ENST00000397353.6,ENST00000397356.8,ENST00000455446.6,ENST00000564445.5,ENST00000564518.5,ENST00000565097.1,ENST00000566644.5,ENST00000566709.5,ENST00000567190.5,ENST00000567398.1,ENST00000569339.1,ENST00000569700.5	-0.00468895	-0.0303882	0.975901		0.828271	0.426843	1.17823	0.26598	0.415005	0.686901	1.16058	0.272769		0.00911491	0.690647	0.0551457	0.727594		0.100503	1.4106	0.159957		0.931668	0.607796			0	0	0	0		--	--	--
ENSG00000063978.16	6047	RNF4	ENST00000314289.13,ENST00000502316.5,ENST00000503123.5,ENST00000503659.5,ENST00000504224.5,ENST00000504782.5,ENST00000506706.5,ENST00000507247.5,ENST00000507784.5,ENST00000508235.1,ENST00000509206.1,ENST00000509258.5,ENST00000509388.5,ENST00000511600.5,ENST00000511843.5,ENST00000511859.5,ENST00000511892.5,ENST00000513284.5,ENST00000513450.1,ENST00000513578.5,ENST00000513643.5,ENST00000541204.5	0.154005	1.01011	0.318225		-1.05028	0.318306	-0.906044	0.386223	-0.680854	0.511421	-0.879691	0.399673		0.0234329	0.852073	0.0347377	0.87698		0.0794905	1.11355	0.266844		1.24739	0.0405784			0	0	0	1		--	--	404
ENSG00000064012.22	841	CASP8	ENST00000264274.13,ENST00000264275.9,ENST00000323492.11,ENST00000339403.6,ENST00000358485.8,ENST00000392258.7,ENST00000392263.6,ENST00000392266.7,ENST00000413726.5,ENST00000424461.5,ENST00000429881.1,ENST00000432109.6,ENST00000437283.5,ENST00000440732.5,ENST00000444430.2,ENST00000447616.5,ENST00000450491.5,ENST00000471383.5,ENST00000490412.5,ENST00000490682.5,ENST00000673742.1	-0.513761	-3.8809	0.000361218		3.63369	0.00458445	1.89887	0.0867841	2.43391	0.035214	2.30705	0.0437266		0.0234834	1.17364	0.0120355	1.47936		0.170274	2.41299	0.0167477		0.870523	0.0275078			1	0	0	-1		409	9	#N/A
ENSG00000064042.18	22998	LIMCH1	ENST00000313860.11,ENST00000381753.8,ENST00000396595.7,ENST00000446625.6,ENST00000503057.6,ENST00000505705.1,ENST00000508466.1,ENST00000508501.5,ENST00000509277.5,ENST00000509454.5,ENST00000509638.5,ENST00000511424.5,ENST00000511496.5,ENST00000512228.5,ENST00000512632.5,ENST00000512820.5,ENST00000512946.5,ENST00000513024.5,ENST00000514096.5,ENST00000514190.5,ENST00000515785.1,ENST00000515847.1	-0.0705733	-0.458511	0.648949		1.9137	0.0846862	1.30314	0.221731	1.67606	0.124661	1.59229	0.142403		0.00080489	2.0257	0.0162471	1.61104		0.0924364	1.29635	0.196385		0.872336	0.653585			0	0	0	0		--	--	--
ENSG00000064102.15	55726	INTS13	ENST00000261191.12,ENST00000536232.1,ENST00000537336.1,ENST00000538016.1,ENST00000538155.5,ENST00000538727.5,ENST00000538748.1,ENST00000542392.4,ENST00000544548.5	0.0448489	0.290947	0.772524		0.349707	0.733811	-0.185082	0.856864	0.999763	0.341003	1.13539	0.282693		---	---	---	---		0.0710619	0.994841	0.321046		1.04265	0.753926			0	0	0	0		--	--	--
ENSG00000064115.11	51768	TM7SF3	ENST00000343028.9,ENST00000512808.2,ENST00000535260.5,ENST00000535423.5,ENST00000535819.1,ENST00000537406.1,ENST00000539399.1,ENST00000539741.5,ENST00000541081.1,ENST00000542019.1,ENST00000542667.5,ENST00000543088.5,ENST00000543655.5,ENST00000543803.5,ENST00000543882.5,ENST00000544179.1,ENST00000545303.5,ENST00000545344.5,ENST00000545600.1	-0.114788	-0.748863	0.458113		0.663864	0.521788	-0.205773	0.841097	1.96643	0.0776033	1.95334	0.0793081		0.0462414	0.907293	0.000808124	0.601666		-0.00878486	-0.122679	0.902488		1.37384	0.0666295			0	-1	0	0		--	--	--
ENSG00000064195.7	1747	DLX3	ENST00000434704.2,ENST00000512495.2	0.087865	0.571641	0.570612		0.381879	0.710541	0.760145	0.464712	1.38679	0.195638	1.28939	0.226285		#DIV/0!	1	0.15351	1.13427		NA	NA	NA		1.11785	0.352379			0	0	0	0		--	--	--
ENSG00000064199.6	53340	SPA17	ENST00000227135.6,ENST00000524614.1,ENST00000529498.1,ENST00000532692.1	-0.0955975	-0.622393	0.537048		1.7769	0.10596	1.33862	0.21033	1.41903	0.1863	1.34105	0.20957		0.0687138	0.825432	0.0668951	0.747956		0.0778076	1.08983	0.277134		0.673655	0.0362873			0	0	0	-1		--	--	#N/A
ENSG00000064201.15	10077	TSPAN32	ENST00000182290.8,ENST00000339046.8,ENST00000381117.1,ENST00000381121.7,ENST00000437313.1,ENST00000446063.6,ENST00000451520.6,ENST00000461200.5,ENST00000479508.5,ENST00000483227.5,ENST00000484104.5,ENST00000484523.1,ENST00000486011.1,ENST00000493924.5,ENST00000493948.5,ENST00000498313.5,ENST00000612299.4	0.133951	0.875994	0.386016		-0.90205	0.388241	-1.11282	0.291821	-0.0238322	0.981455	-0.355869	0.729331		#DIV/0!	1	#DIV/0!	1		0.0519111	0.725878	0.468784		0.970871	0.373901			0	#DIV/0!	0	0		--	--	--
ENSG00000064205.10	8839	CCN5	ENST00000190983.4,ENST00000372865.4,ENST00000372868.6,ENST00000465000.1,ENST00000471629.1,ENST00000497421.1	0.202927	1.34306	0.186466		-0.766254	0.46123	0.105705	0.917907	-0.254507	0.804261	-0.702362	0.498476		---	---	---	---		-0.0590909	-0.826605	0.409472		1.07911	0.11777			0	0	0	0		--	--	--
ENSG00000064218.5	58524	DMRT3	ENST00000190165.3,ENST00000417254.1	-0.127083	-0.830321	0.411052		0.587253	0.570055	0.0604538	0.952985	-0.215328	0.83384	-0.576831	0.576807		#DIV/0!	1	#DIV/0!	1		-0.0154621	-0.215942	0.829259		0.785334	0.0924554			0	#DIV/0!	0	0		--	--	--
ENSG00000064225.12	10402	ST3GAL6	ENST00000265261.10,ENST00000394162.5,ENST00000460774.5,ENST00000462152.5,ENST00000465004.1,ENST00000466482.5,ENST00000468553.5,ENST00000469105.5,ENST00000474595.1,ENST00000476833.5,ENST00000477574.5,ENST00000477899.5,ENST00000480133.1,ENST00000483910.5,ENST00000485145.1,ENST00000485391.5,ENST00000486249.5,ENST00000486334.6,ENST00000489112.5,ENST00000490684.1,ENST00000491912.1,ENST00000492254.5,EN…	0.0697882	0.453385	0.652606		-0.260183	0.800001	-0.887025	0.395898	0.350365	0.733332	-0.228023	0.824223		0.23804	0.910728	0.0613496	0.69811		-0.0483102	-0.675404	0.500219		0.728017	0.0533587			0	0	0	0		--	--	--
ENSG00000064270.12	9914	ATP2C2	ENST00000262429.8,ENST00000416219.6,ENST00000420010.6,ENST00000563340.1,ENST00000564099.1,ENST00000565546.5,ENST00000565631.5,ENST00000565927.1,ENST00000566874.1,ENST00000567222.1,ENST00000567629.1,ENST00000567892.5,ENST00000568160.1,ENST00000569207.5,ENST00000624933.1	-0.170714	-1.12283	0.267886		2.40815	0.0367997	1.94756	0.0800718	2.50285	0.0312937	2.62388	0.025428		0.0226238	0.884303	0.000108335	2.06012		-0.133603	-1.88255	0.0612509		0.56334	0.0225201			0	1	0	-1		--	--	#N/A
ENSG00000064300.9	4804	NGFR	ENST00000172229.8,ENST00000504201.1,ENST00000509200.5	-0.348921	-2.41291	0.0202689		3.73109	0.00390333	2.25876	0.0474685	2.47935	0.0325792	1.72026	0.116123		0.0718975	1.33615	0.00166759	2.81452		-0.0260336	-0.363662	0.716504		0.962886	0.842453			0	1	0	0		943	--	--
ENSG00000064309.14	50937	CDON	ENST00000263577.11,ENST00000392693.7,ENST00000525625.1,ENST00000527967.5,ENST00000531586.5,ENST00000531738.5,ENST00000531830.1,ENST00000534661.5,ENST00000534818.1	-0.150924	-0.989435	0.328117		0.61631	0.55146	-0.440163	0.66918	0.874111	0.402562	0.718294	0.489018		0.0418615	1.18492	0.0556811	1.20363		-0.181955	-2.584	0.0104971		0.896424	0.685045			0	0	0	0		--	--	--
ENSG00000064313.12	6873	TAF2	ENST00000378164.7,ENST00000519355.5,ENST00000521007.1,ENST00000523078.1,ENST00000523098.1,ENST00000523734.1,ENST00000523904.1,ENST00000526969.1,ENST00000529653.1	-0.0149732	-0.0970483	0.92315		-1.36505	0.20216	-1.39465	0.193326	-0.0261661	0.97964	-1.08183	0.304725		0.0731998	1.12803	0.00318196	1.46271		-0.0732799	-1.02606	0.306136		1.18134	0.261494			0	1	0	0		--	--	--
ENSG00000064393.16	28996	HIPK2	ENST00000342645.7,ENST00000406875.8,ENST00000428878.6	-0.228146	-1.5186	0.136355		1.37139	0.20024	0.442395	0.667618	0.748169	0.471587	0.58511	0.57144		0.124675	1.17685	0.0195487	1.90271		-0.0251055	-0.35069	0.7262		0.9259	0.585275			0	0	0	0		--	--	--
ENSG00000064419.13	23534	TNPO3	ENST00000265388.9,ENST00000471166.1,ENST00000471234.5,ENST00000482320.5,ENST00000627585.2	-0.230046	-1.53196	0.133032		1.52102	0.159224	-0.043747	0.965967	0.700548	0.49956	0.889927	0.39441		0.218484	1.07839	0.471128	1.05104		0.0586344	0.820195	0.413106		1.08883	0.118429			0	0	0	0		--	--	--
ENSG00000064489.23	---	---	ENST00000354191.8,ENST00000514819.7,ENST00000602276.5,ENST00000602438.1,ENST00000602689.1,ENST00000602804.5,ENST00000630940.2	-0.281412	-1.90057	0.0642365		---	---	---	---	---	---	---	---		---	---	---	---		NA	NA	NA		0.827815	0.527648			0	0	0	0		--	--	--
ENSG00000064490.14	8625	RFXANK	ENST00000303088.9,ENST00000392324.8,ENST00000407360.7,ENST00000421262.7,ENST00000456252.7,ENST00000535017.1,ENST00000536253.1,ENST00000540977.1,ENST00000540981.5,ENST00000541873.6,ENST00000543118.1,ENST00000543157.7,ENST00000544923.5,ENST00000545522.2,ENST00000593273.5	-0.177405	-1.16825	0.249295		2.33115	0.0419679	0.0697953	0.945733	-0.205742	0.841121	0.263459	0.797546		0.297487	0.932669	0.00270457	0.719501		0.19047	2.70937	0.00734141		1.06342	0.534932			0	-1	1	0		--	--	--
ENSG00000064545.15	54929	TMEM161A	ENST00000162044.14,ENST00000450333.6,ENST00000586357.1,ENST00000587096.5,ENST00000587406.5,ENST00000587583.6,ENST00000587915.1,ENST00000587925.5,ENST00000587985.6,ENST00000589448.5,ENST00000590216.6,ENST00000591031.6,ENST00000591443.1,ENST00000592147.1,ENST00000592369.1	-0.171606	-1.12888	0.265356		0.795137	0.444996	0.42861	0.677293	0.4836	0.639084	0.439031	0.669973		5.03966e-05	0.570231	0.0343363	0.496993		0.0066416	0.0927469	0.9262		1.13235	0.428166			0	0	0	0		--	--	--
ENSG00000064547.14	9170	LPAR2	ENST00000407877.8,ENST00000542587.5,ENST00000586703.1,ENST00000588233.1,ENST00000588461.1,ENST00000589311.1,ENST00000590629.1,ENST00000591042.1,ENST00000592061.1	-0.0810597	-0.527062	0.600924		-0.244131	0.812066	-0.189017	0.853861	-0.497304	0.629726	-1.11717	0.290042		0.66394	1.0301	0.154845	0.838926		-0.18469	-2.62421	0.00937284		0.952391	0.469413			0	0	-1	0		--	--	--
ENSG00000064601.18	5476	CTSA	ENST00000191018.9,ENST00000354880.9,ENST00000372459.6,ENST00000372484.7,ENST00000419493.2,ENST00000480961.1,ENST00000484855.2,ENST00000485627.1,ENST00000493522.6,ENST00000606000.1,ENST00000606066.1,ENST00000606394.5,ENST00000606782.1,ENST00000606788.5,ENST00000607187.1,ENST00000607212.1,ENST00000607482.5,ENST00000607814.5,ENST00000607841.5,ENST00000646241.2	-0.059364	-0.385402	0.701885		0.766204	0.461258	2.31096	0.0434365	1.41966	0.18612	0.655544	0.52691		0.0204772	0.793068	0.0140684	0.750583		-0.0492812	-0.689012	0.491635		1.1731	0.283072			0	0	0	0		--	--	--
ENSG00000064607.17	10147	SUGP2	ENST00000330854.15,ENST00000337018.10,ENST00000452918.7,ENST00000593795.5,ENST00000594445.1,ENST00000594773.5,ENST00000597095.5,ENST00000597163.5,ENST00000597280.5,ENST00000598202.1,ENST00000598240.1,ENST00000598863.1,ENST00000600239.5,ENST00000600377.1,ENST00000601879.5	-0.145368	-0.952206	0.346441		1.25004	0.239747	0.0528594	0.958885	0.738382	0.477254	0.420389	0.683092		0.00371747	0.797206	0.0316586	0.772976		-0.0178164	-0.248832	0.803753		0.721435	0.0155642			0	0	0	-1		--	--	#N/A
ENSG00000064651.14	6558	SLC12A2	ENST00000262461.7,ENST00000343225.4,ENST00000502849.1,ENST00000504416.5,ENST00000507791.5,ENST00000509205.5,ENST00000509616.1,ENST00000628403.2	-0.0289011	-0.187379	0.852266		0.48604	0.637413	-0.238787	0.816093	0.646043	0.532796	0.182098	0.859145		0.000108568	0.3428	0.120327	0.692319		-0.164955	-2.33547	0.0205356		1.00678	0.888728			0	0	0	0		--	--	--
ENSG00000064652.11	28966	SNX24	ENST00000261369.9,ENST00000395451.8,ENST00000502387.5,ENST00000503149.5,ENST00000506996.5,ENST00000507364.5,ENST00000510914.5,ENST00000511211.5,ENST00000511545.5,ENST00000513613.5,ENST00000513881.5,ENST00000515729.1	-0.000432495	-0.00280289	0.997777		-0.109283	0.91514	1.17682	0.266518	-0.272569	0.79073	0.15955	0.876412		6.72412e-05	1.9634	0.00305172	1.84063		-0.0211527	-0.295447	0.767966		1.07498	0.649599			0	1	0	0		--	--	--
ENSG00000064655.19	2139	EYA2	ENST00000317304.10,ENST00000327619.10,ENST00000357410.7,ENST00000458636.2,ENST00000471081.1,ENST00000475856.1,ENST00000479843.5,ENST00000497062.6,ENST00000497428.1,ENST00000611592.4	-0.293617	-1.99059	0.0530591		4.1932	0.00184855	3.42158	0.00653013	2.58968	0.0269645	2.15409	0.0566719		0.0282172	1.45885	0.303442	1.16153		-0.218976	-3.13389	0.00199134		1.00646	0.9608			0	0	-1	0		394	--	--
ENSG00000064666.15	1265	CNN2	ENST00000263097.9,ENST00000348419.7,ENST00000562015.5,ENST00000562075.6,ENST00000562958.6,ENST00000564572.1,ENST00000565096.6,ENST00000566695.5,ENST00000568865.3,ENST00000569352.6,ENST00000606983.5,ENST00000607102.1	-0.403467	-2.85769	0.00661232		2.56319	0.0282181	1.21839	0.25104	3.46195	0.00610281	2.90103	0.0158057		0.0106901	0.786624	0.377928	0.937763		-0.0588219	-0.822828	0.411611		0.932557	0.626032			1	0	0	0		697	--	--
ENSG00000064687.13	10347	ABCA7	ENST00000263094.11,ENST00000433129.6,ENST00000435683.7,ENST00000524383.1,ENST00000524850.5,ENST00000525073.6,ENST00000525238.2,ENST00000526885.5,ENST00000527496.1,ENST00000529442.7,ENST00000530092.2,ENST00000530703.1,ENST00000531467.5,ENST00000531478.5,ENST00000532194.3,ENST00000533574.1,ENST00000612569.1,ENST00000673773.1	-0.246158	-1.64593	0.107242		2.05823	0.0665838	0.381831	0.710575	1.17151	0.268552	0.360035	0.726309		0.00828401	0.756097	0.101117	0.778736		-0.0158014	-0.220681	0.825571		0.84508	0.410558			0	0	0	0		--	--	--
ENSG00000064692.19	9627	SNCAIP	ENST00000261367.11,ENST00000261368.13,ENST00000379538.7,ENST00000395466.6,ENST00000395469.6,ENST00000414317.6,ENST00000504884.6,ENST00000506272.5,ENST00000508017.5,ENST00000508681.5,ENST00000509023.5,ENST00000509154.6,ENST00000509652.1,ENST00000510003.5,ENST00000510658.5,ENST00000512146.6,ENST00000512385.5,ENST00000513719.1,ENST00000514467.5,ENST00000514497.6,ENST00000515215.6,ENST00000542191.5	-0.141321	-0.925152	0.360172		1.19652	0.259092	0.842446	0.419231	1.77463	0.106351	1.67093	0.125688		0.136532	0.937035	0.0775989	1.3067		-0.143504	-2.02488	0.0442432		0.663997	0.042915			0	0	0	-1		--	--	#N/A
ENSG00000064703.12	11218	DDX20	ENST00000369702.5,ENST00000475700.1,ENST00000524894.1,ENST00000533164.5,ENST00000534200.1	-0.175838	-1.1576	0.253569		0.526791	0.609825	-0.743207	0.474455	-0.335168	0.744423	0.428506	0.677366		0.159977	0.870239	0.00254713	1.3876		0.139637	1.96921	0.0503451		1.05081	0.747179			0	1	0	0		--	--	--
ENSG00000064726.10	53339	BTBD1	ENST00000261721.9,ENST00000379403.2,ENST00000558344.1,ENST00000559652.5,ENST00000560015.1	-0.172734	-1.13653	0.262178		0.657186	0.525898	-0.0384892	0.970055	-0.294328	0.774526	-0.510716	0.620634		0.644957	1.04083	0.866779	0.974802		0.00894769	0.124953	0.90069		1.01901	0.865429			0	0	0	0		--	--	--
ENSG00000064763.11	55711	FAR2	ENST00000182377.8,ENST00000536681.8,ENST00000547116.5,ENST00000547411.1,ENST00000547759.1,ENST00000549080.1,ENST00000550541.1,ENST00000551193.1,ENST00000551451.5,ENST00000552137.1	-0.22447	-1.49282	0.142958		1.1218	0.288162	0.362185	0.724751	1.23231	0.246022	-0.00750868	0.994157		0.00700796	1.22718	0.811065	0.973022		-0.0436302	-0.609844	0.542675		1.26418	0.305085			0	0	0	0		--	--	--
ENSG00000064787.13	8537	BCAS1	ENST00000371435.6,ENST00000395961.7,ENST00000422805.1,ENST00000448484.5	0.172193	1.13286	0.263699		-0.273374	0.790129	0.155673	0.879389	-0.0971825	0.924502	0.822125	0.430172		1.85416e-05	0.258972	0.950595	0.993655		0.023634	0.330123	0.741661		1.06564	0.455117			0	0	0	0		--	--	--
ENSG00000064835.11	5449	POU1F1	ENST00000344265.7,ENST00000350375.7,ENST00000560656.1,ENST00000561167.5	-0.111121	-0.724635	0.472694		0.536124	0.603593	0.0329255	0.974382	-0.444121	0.666411	0.188591	0.854186		0.148052	0.944197	0.373901	1.021		NA	NA	NA		1	#DIV/0!			0	0	0	#DIV/0!		--	--	--
ENSG00000064886.14	1117	CHI3L2	ENST00000369744.6,ENST00000369748.9,ENST00000445067.6,ENST00000466741.5,ENST00000467038.6,ENST00000472825.2,ENST00000474304.6,ENST00000477185.6,ENST00000486561.6,ENST00000497220.5,ENST00000497587.6,ENST00000524472.5,ENST00000526684.1,ENST00000528451.5,ENST00000529459.1,ENST00000530597.1,ENST00000533831.6	-0.110462	-0.720282	0.475341		1.24846	0.240299	1.03538	0.324881	0.0827919	0.935651	-0.00498122	0.996124		0.256368	0.928255	0.698899	1.07489		0.0358462	0.500887	0.617016		1.00638	0.960481			0	0	0	0		--	--	--
ENSG00000064932.16	22904	SBNO2	ENST00000361757.8,ENST00000438103.6,ENST00000586109.1,ENST00000587024.5,ENST00000587655.2,ENST00000587673.5,ENST00000590176.5,ENST00000590446.2,ENST00000590998.5,ENST00000592222.5	-0.10682	-0.696257	0.490103		1.45122	0.177357	0.102353	0.9205	-0.0265992	0.979303	0.0207477	0.983855		0.729185	0.983552	0.00162163	2.09015		0.0266111	0.371735	0.710494		1.24089	0.00668425			0	1	0	1		--	--	207
ENSG00000064933.17	5378	PMS1	ENST00000342075.8,ENST00000374826.8,ENST00000409593.5,ENST00000409823.7,ENST00000409985.5,ENST00000418224.7,ENST00000420421.1,ENST00000421722.5,ENST00000424059.1,ENST00000424307.5,ENST00000424766.5,ENST00000432292.7,ENST00000441310.6,ENST00000446877.5,ENST00000447232.6,ENST00000447734.5,ENST00000450931.5,ENST00000452382.1,ENST00000483293.1,ENST00000618056.4,ENST00000624204.3,ENST00000639501.1	-0.00272763	-0.0176771	0.98598		0.298092	0.771734	1.56388	0.148913	-0.383259	0.709549	0.32225	0.753899		0.00144191	1.51586	0.983816	1.00399		-0.180564	-2.56358	0.0111133		0.843215	0.253457			0	0	0	0		--	--	--
ENSG00000064961.19	10362	HMG20B	ENST00000262949.7,ENST00000333651.11,ENST00000416526.5,ENST00000417382.5,ENST00000435022.5,ENST00000453933.5,ENST00000461099.1,ENST00000464304.1,ENST00000470356.3,ENST00000483417.1,ENST00000486028.1,ENST00000487894.5,ENST00000488973.6,ENST00000493191.1,ENST00000585741.1,ENST00000585900.1	0.0786384	0.511218	0.611876		0.144194	0.888212	-0.354793	0.730113	-0.0424933	0.966942	0.256533	0.80274		0.00454991	0.556163	0.00115641	0.490694		-0.0784465	-1.09883	0.273196		1.07061	0.623841			0	-1	0	0		--	--	--
ENSG00000064989.13	10203	CALCRL	ENST00000392370.8,ENST00000409998.5,ENST00000410068.5,ENST00000410102.5,ENST00000447403.5,ENST00000461244.5,ENST00000474212.5,ENST00000479784.1,ENST00000485973.1	0.0582883	0.378395	0.707043		0.011856	0.990774	0.152495	0.88183	0.325889	0.751225	0.31643	0.758182		0.109804	1.15874	0.0251674	1.51389		0.0157407	0.219834	0.82623		0.928802	0.641851			0	0	0	0		--	--	--
ENSG00000064995.18	6882	TAF11	ENST00000361288.9,ENST00000420584.3,ENST00000650109.1	-0.22161	-1.47282	0.148256		2.33191	0.0419133	0.945803	0.366541	1.10669	0.29434	1.07683	0.306848		0.367982	1.07063	0.0453035	0.82496		-0.0232234	-0.324385	0.745995		1.13421	0.278166			0	0	0	0		--	--	--
ENSG00000064999.15	23294	ANKS1A	ENST00000360359.5,ENST00000470698.1,ENST00000649117.1,ENST00000650178.1	-0.320733	-2.19453	0.0337796		2.08634	0.0635177	-0.347874	0.735146	1.89824	0.0868741	1.57389	0.14659		0.0168567	0.802813	0.338721	1.08966		0.000972795	0.0135843	0.989175		0.856396	0.117793			0	0	0	0		--	--	--
ENSG00000065000.18	8943	AP3D1	ENST00000345016.9,ENST00000585652.5,ENST00000586177.1,ENST00000586370.6,ENST00000589223.5,ENST00000589369.2,ENST00000590683.2,ENST00000591284.2,ENST00000591631.2,ENST00000591650.1,ENST00000592488.2,ENST00000643010.1,ENST00000643116.2,ENST00000644728.1	-0.207148	-1.37224	0.177275		1.88523	0.0887567	-0.0840889	0.934645	1.75543	0.109712	0.527457	0.609379		0.000584062	0.65082	0.0178785	0.722198		-0.0251122	-0.350783	0.72613		0.985077	0.937305			0	0	0	0		--	--	--
ENSG00000065029.15	7629	ZNF76	ENST00000229405.8,ENST00000339411.5,ENST00000373953.8,ENST00000460229.1,ENST00000469195.5,ENST00000479226.1,ENST00000482946.1,ENST00000484932.5,ENST00000486891.5,ENST00000491400.5,ENST00000498555.1	-0.19379	-1.28017	0.20751		0.955574	0.361817	0.120955	0.906123	1.15874	0.273484	0.388996	0.705433		0.0326512	0.767484	0.217162	0.870942		-0.182404	-2.5906	0.0103047		0.897746	0.22343			0	0	0	0		--	--	--
ENSG00000065054.14	9351	SLC9A3R2	ENST00000424542.7,ENST00000432365.6,ENST00000561844.5,ENST00000563587.5,ENST00000564033.1,ENST00000565086.1,ENST00000565855.5,ENST00000566198.1,ENST00000567504.5	-0.200295	-1.32491	0.192365		2.16737	0.0554154	1.48319	0.168839	0.597492	0.563463	0.309486	0.763304		0.00341733	0.634437	0.122685	0.891507		0.0995835	1.39755	0.163835		1.18656	0.519326			0	0	0	0		--	--	--
ENSG00000065057.9	4913	NTHL1	ENST00000219066.5,ENST00000561841.1,ENST00000561862.5,ENST00000562120.1,ENST00000562951.5,ENST00000565406.5,ENST00000566380.5,ENST00000567727.5,ENST00000568513.5,ENST00000623977.1,ENST00000651522.1,ENST00000651570.2,ENST00000651583.1	-0.105972	-0.690666	0.493575		1.15995	0.273015	3.8675	0.00312187	1.25832	0.236862	1.84533	0.0947679		7.52335e-05	0.426148	0.000268479	0.385307		0.0390629	0.5459	0.585759		1.30494	0.330739			0	-1	0	0		1049	--	--
ENSG00000065060.17	54887	UHRF1BP1	ENST00000192788.6,ENST00000452449.6	-0.224068	-1.49001	0.143693		0.82807	0.426951	-1.47307	0.171497	0.134477	0.895694	0.0394406	0.969315		0.000378039	2.10349	0.00343203	3.2775		0.275504	4.00209	8.91447e-05		0.968674	0.597076			0	1	1	0		--	--	--
ENSG00000065135.12	2773	GNAI3	ENST00000369851.7	-0.146199	-0.957767	0.343662		0.704272	0.497336	-0.871655	0.403838	0.543237	0.598866	0.389103	0.705357		0.0632203	1.20202	0.485095	0.932368		-0.0923155	-1.29464	0.196974		1.22666	0.197726			0	0	0	0		--	--	--
ENSG00000065150.21	3843	IPO5	ENST00000261574.10,ENST00000357602.7,ENST00000403772.8,ENST00000421861.7,ENST00000460070.6,ENST00000463157.6,ENST00000468620.1,ENST00000469360.5,ENST00000470493.1,ENST00000471898.5,ENST00000473582.1,ENST00000475420.5,ENST00000479736.1,ENST00000480611.6,ENST00000480641.2,ENST00000481455.6,ENST00000481689.6,ENST00000482642.1,ENST00000485433.6,ENST00000489058.6,ENST00000490369.6,ENST00000490680.5,EN…	0.0837693	0.544802	0.588771		0.172725	0.866313	0.736594	0.478293	0.634456	0.540025	1.14299	0.279667		0.00163351	1.23818	0.0238894	0.796626		-0.161276	-2.28197	0.0235707		0.887511	0.246669			0	0	0	0		--	--	--
ENSG00000065154.12	4942	OAT	ENST00000368845.6,ENST00000467675.5,ENST00000471127.1,ENST00000476917.5,ENST00000483711.1,ENST00000490096.5,ENST00000492376.1,ENST00000539214.5	-0.113051	-0.737384	0.464989		0.93458	0.372023	1.64075	0.131885	1.72066	0.116048	1.78241	0.105015		0.0910406	0.910128	0.00371119	0.589698		-0.11565	-1.62587	0.105593		0.951775	0.568616			0	-1	0	0		--	--	--
ENSG00000065183.16	10885	WDR3	ENST00000349139.6,ENST00000369441.7,ENST00000471680.1,ENST00000487202.5	0.0763835	0.496472	0.62215		-0.673888	0.515657	-2.66049	0.0238793	-1.45852	0.17538	-0.211903	0.836439		0.102802	1.19458	0.400544	1.06876		0.0296052	0.413595	0.679625		1.24697	0.305539			0	0	0	0		--	--	--
ENSG00000065243.20	5586	PKN2	ENST00000316005.11,ENST00000370513.9,ENST00000370521.8,ENST00000436111.1,ENST00000449189.1,ENST00000495119.1	-0.183514	-1.20985	0.233101		1.03405	0.325474	0.21842	0.831495	0.669908	0.518086	0.578136	0.575959		0.0614233	1.28922	0.145421	1.67379		0.0142101	0.198454	0.842897		1.0414	0.613062			0	0	0	0		--	--	--
ENSG00000065268.10	57418	WDR18	ENST00000251289.9,ENST00000585809.5,ENST00000586317.2,ENST00000587001.6,ENST00000590354.3,ENST00000590397.5,ENST00000591155.1,ENST00000591276.1,ENST00000591985.6,ENST00000591997.2,ENST00000607440.5	0.117199	0.76481	0.448661		0.247427	0.809584	2.13389	0.0586359	3.54402	0.00532102	1.18317	0.264105		0.000267415	0.568669	0.00255556	0.501176		0.0770639	1.07935	0.281766		1.04324	0.723188			0	-1	0	0		1021	--	--
ENSG00000065308.5	9697	TRAM2	ENST00000182527.4	-0.0850173	-0.552977	0.583211		0.0259914	0.979776	-1.17856	0.265858	0.0951093	0.926107	-0.51484	0.617852		0.0179955	1.45928	0.122661	1.27631		-0.20398	-2.9096	0.00403944		0.969888	0.599835			0	0	-1	0		--	--	--
ENSG00000065320.9	9423	NTN1	ENST00000173229.7,ENST00000436734.1	-0.263106	-1.76739	0.084428		2.10708	0.0613429	1.29557	0.224229	0.616161	0.551555	0.762956	0.463108		0.973079	1.00392	0.665232	1.08788		-0.22987	-3.29828	0.0011562		0.882034	0.542511			0	0	-1	0		--	--	--
ENSG00000065325.13	9340	GLP2R	ENST00000262441.10,ENST00000304773.5,ENST00000458005.2,ENST00000574745.5	0.214252	1.42152	0.162549		-2.64304	0.0246052	-1.68633	0.12263	-2.10096	0.0619772	-2.36634	0.0395232		0.50688	0.919593	0.121403	1.67454		NA	NA	NA		1.03474	0.490206			0	0	0	0		--	--	--
ENSG00000065328.16	55388	MCM10	ENST00000378694.1,ENST00000378714.7,ENST00000459751.1,ENST00000479669.5,ENST00000481292.1,ENST00000484800.6,ENST00000485659.1	-0.120197	-0.784651	0.437062		-0.0144378	0.988765	-0.595696	0.564616	0.181888	0.859305	0.122269	0.905108		0.000253379	0.235501	0.00437831	0.552565		0.168432	2.38612	0.0179843		1.2286	0.155691			0	-1	0	0		--	--	--
ENSG00000065357.20	1606	DGKA	ENST00000331886.10,ENST00000394147.5,ENST00000402956.7,ENST00000432422.7,ENST00000546878.5,ENST00000546895.5,ENST00000546995.5,ENST00000547015.5,ENST00000547324.5,ENST00000547358.5,ENST00000547535.5,ENST00000548047.5,ENST00000548378.1,ENST00000548407.6,ENST00000548479.1,ENST00000548491.1,ENST00000548549.5,ENST00000549079.6,ENST00000549085.1,ENST00000549097.5,ENST00000549323.6,ENST00000549368.5,EN…	-0.0390234	-0.253093	0.801431		-0.287344	0.779716	0.38256	0.710052	-0.254707	0.804111	-0.219889	0.830381		0.00097133	1.62218	0.136101	1.07426		-0.0712557	-0.997568	0.319725		0.746778	0.194531			0	0	0	0		--	--	--
ENSG00000065361.15	2065	ERBB3	ENST00000267101.7,ENST00000411731.6,ENST00000415288.6,ENST00000546748.1,ENST00000546884.1,ENST00000548709.1,ENST00000549061.5,ENST00000549205.1,ENST00000549282.5,ENST00000549472.1,ENST00000549644.1,ENST00000549672.5,ENST00000549832.1,ENST00000550070.6,ENST00000550828.1,ENST00000550869.5,ENST00000551085.5,ENST00000551176.1,ENST00000551242.5,ENST00000552691.1,ENST00000553131.5,ENST00000643266.1,ENS…	-0.0077925	-0.0505027	0.959961		0.527695	0.609219	1.15668	0.274286	0.685839	0.508403	0.59222	0.566852		0.181729	0.832402	0.962147	1.00268		-0.0892845	-1.25179	0.212146		0.926867	0.64837			0	0	0	0		--	--	--
ENSG00000065371.17	54763	ROPN1	ENST00000184183.8,ENST00000405845.7,ENST00000459660.5,ENST00000460743.5,ENST00000467907.5,ENST00000479867.1,ENST00000484329.1,ENST00000487124.1,ENST00000495093.1,ENST00000496145.5,ENST00000620893.4	0.130701	0.854371	0.397746		-0.935604	0.37152	-0.664527	0.521381	-1.12878	0.285344	-1.28714	0.22704		#DIV/0!	1	0.0369619	0.812523		NA	NA	NA		1.02161	0.788805			0	0	0	0		--	--	--
ENSG00000065413.20	91526	ANKRD44	ENST00000282272.15,ENST00000328737.6,ENST00000409153.5,ENST00000409919.5,ENST00000422886.5,ENST00000424317.5,ENST00000443014.1,ENST00000447713.1,ENST00000463879.1,ENST00000473081.1,ENST00000477852.1,ENST00000486006.1,ENST00000647377.1	-0.0837414	-0.544619	0.588896		-0.131897	0.897682	-0.394243	0.701678	-0.797156	0.443876	-1.34224	0.209195		0.00451474	1.57016	0.755926	1.05544		0.0453045	0.633293	0.527284		0.801238	0.294636			0	0	0	0		--	--	--
ENSG00000065427.14	3735	KARS	ENST00000302445.7,ENST00000319410.9,ENST00000562875.5,ENST00000564578.5,ENST00000565738.1,ENST00000566249.5,ENST00000566560.5,ENST00000566772.1,ENST00000568378.5,ENST00000568682.5,ENST00000569298.1,ENST00000570215.1	-0.329101	-2.25863	0.0291592		2.90642	0.0156604	1.4412	0.180099	1.52292	0.158755	0.822961	0.429718		0.708211	1.02312	0.0416892	0.929801		0.413412	6.34015	1.56158e-09		1.0834	0.500225			0	0	1	0		--	--	--
ENSG00000065457.10	23536	ADAT1	ENST00000307921.7,ENST00000562374.1,ENST00000564657.1,ENST00000565109.5,ENST00000566445.5,ENST00000566450.5,ENST00000567281.5,ENST00000568001.5,ENST00000568478.1,ENST00000568510.1	-0.118402	-0.772767	0.443988		0.599477	0.56219	-0.157709	0.877825	-0.22721	0.824838	0.741076	0.47569		0.914081	1.01128	0.650813	1.06492		-0.0173191	-0.241885	0.809124		0.739067	0.0565636			0	0	0	0		--	--	--
ENSG00000065485.20	10954	PDIA5	ENST00000316218.12,ENST00000467157.1,ENST00000469649.1,ENST00000472319.5,ENST00000484644.5,ENST00000485208.1,ENST00000489923.5,ENST00000495004.1	-0.197405	-1.30501	0.198994		0.979668	0.350356	-0.134996	0.895294	0.0499993	0.961108	0.0627379	0.951211		0.0037945	1.63654	0.543776	0.965106		NA	NA	NA		0.898516	0.494379			0	0	0	0		--	--	--
ENSG00000065491.8	55633	TBC1D22B	ENST00000373491.3	-0.132388	-0.865592	0.391631		1.06421	0.312257	-0.539452	0.601379	1.01189	0.335449	0.98504	0.347837		0.0235002	1.2412	2.31504e-05	2.57076		0.172572	2.44654	0.0153099		0.99117	0.938119			0	1	0	0		--	--	--
ENSG00000065518.8	4710	NDUFB4	ENST00000184266.3,ENST00000461682.1,ENST00000485064.1,ENST00000491335.1,ENST00000492739.1,ENST00000496588.1	-0.188604	-1.24463	0.220168		2.30758	0.0436867	2.60478	0.0262749	0.93838	0.37016	0.918835	0.379811		0.0353723	0.807636	0.0356049	0.846485		0.0296885	0.41476	0.678774		0.98479	0.861093			0	0	0	0		--	--	--
ENSG00000065526.12	23013	SPEN	ENST00000375759.8,ENST00000438066.1,ENST00000442985.1,ENST00000471538.1,ENST00000487496.1,ENST00000673875.1	-0.12823	-0.837943	0.406806		0.756109	0.467022	0.445275	0.665605	1.21818	0.251114	0.390555	0.704317		0.381325	1.05751	0.00216128	1.98777		-0.0615251	-0.860781	0.390416		0.916072	0.686428			0	1	0	0		--	--	--
ENSG00000065534.18	4638	MYLK	ENST00000346322.9,ENST00000354792.9,ENST00000359169.5,ENST00000360304.7,ENST00000360772.7,ENST00000418370.6,ENST00000464489.5,ENST00000475616.5,ENST00000503644.1,ENST00000504946.5,ENST00000506361.5,ENST00000508240.1,ENST00000510571.1,ENST00000510775.5,ENST00000511058.1,ENST00000513111.1,ENST00000514623.1,ENST00000514895.5,ENST00000515434.1,ENST00000578202.1,ENST00000583087.5	0.229903	1.53095	0.133279		-1.24133	0.242811	1.26057	0.236082	-0.225422	0.826191	-0.721674	0.487026		0.000290919	0.573376	0.00113917	0.714646		-0.0460487	-0.643718	0.520514		0.651459	0.0469203			0	-1	0	-1		--	--	#N/A
ENSG00000065548.18	55854	ZC3H15	ENST00000337859.11,ENST00000421536.5,ENST00000437396.1,ENST00000445547.1,ENST00000468120.5,ENST00000477672.1,ENST00000481101.5,ENST00000496289.1,ENST00000498757.1	0.00933117	0.0604755	0.952064		-0.0922101	0.928352	-0.490132	0.634615	-0.0154143	0.988005	-0.282189	0.783552		0.0415905	1.27455	0.0308454	1.38526		0.284711	4.14741	5.01526e-05		1.11736	0.234219			0	0	1	0		--	--	--
ENSG00000065559.15	6416	MAP2K4	ENST00000353533.10,ENST00000415385.7,ENST00000536413.2,ENST00000538465.7,ENST00000579089.5,ENST00000581941.5,ENST00000582183.5,ENST00000582377.1,ENST00000582897.5,ENST00000585076.1,ENST00000602305.5,ENST00000602375.5,ENST00000602537.5,ENST00000602686.5,ENST00000602811.5	-0.0477362	-0.309719	0.758306		2.12248	0.0597735	1.46846	0.17272	3.29067	0.00814085	3.20693	0.00938075		0.0905896	1.09152	0.130343	1.2459		-0.08083	-1.13243	0.258842		1.05571	0.669378			0	0	0	0		684	--	--
ENSG00000065600.12	55248	TMEM206	ENST00000261455.8,ENST00000467822.5,ENST00000471937.1,ENST00000478166.5,ENST00000535273.2	-0.287627	-1.94628	0.0583316		2.16606	0.0555384	0.478887	0.642318	1.19947	0.257993	0.575914	0.577404		0.0166577	1.5522	0.0156488	1.43177		0.00581631	0.0812217	0.935349		1.40621	0.0491057			0	0	0	1		--	--	274
ENSG00000065609.14	9892	SNAP91	ENST00000195649.10,ENST00000369690.6,ENST00000369691.5,ENST00000369694.6,ENST00000439399.6,ENST00000518309.6,ENST00000518312.5,ENST00000519133.1,ENST00000519779.5,ENST00000519825.5,ENST00000520213.5,ENST00000520302.5,ENST00000521485.5,ENST00000521616.5,ENST00000521743.5,ENST00000521931.5,ENST00000522248.5,ENST00000523199.1,ENST00000523448.5,ENST00000523484.6,ENST00000523585.5,ENST00000523780.1	0.0969369	0.631196	0.531333		-0.404267	0.694527	0.596883	0.563854	-0.0220906	0.98281	0.388285	0.705943		0.0069119	1.68434	0.373901	1.02166		NA	NA	NA		1	#DIV/0!			0	0	0	#DIV/0!		--	--	--
ENSG00000065613.15	9748	SLK	ENST00000335753.8,ENST00000369755.4,ENST00000474260.1,ENST00000672560.1	-0.16001	-1.05052	0.299487		1.64344	0.13132	1.11584	0.290586	1.45985	0.175022	1.31381	0.218252		0.0947906	1.16154	0.194013	1.33092		-0.12018	-1.69047	0.092536		1.19655	0.0833609			0	0	0	0		--	--	--
ENSG00000065615.14	51167	CYB5R4	ENST00000369679.4,ENST00000369681.10,ENST00000479164.1	-0.266596	-1.79262	0.0802388		1.51034	0.161889	-0.282714	0.783161	0.115606	0.910253	0.691847	0.504779		0.00417141	1.24194	0.961839	1.0078		-0.183445	-2.60589	0.00987074		1.21192	0.242059			0	0	-1	0		--	--	--
ENSG00000065618.21	1308	COL17A1	ENST00000369733.8,ENST00000393211.3,ENST00000433822.1,ENST00000480127.2,ENST00000483876.1,ENST00000488320.1,ENST00000647647.1,ENST00000648076.2,ENST00000649118.1,ENST00000650263.1	-0.0573475	-0.372267	0.711566		0.542248	0.599522	0.904624	0.38694	-0.520784	0.613853	-0.423739	0.680726		0.0299133	1.18732	0.634807	0.928572		-0.145208	-2.04943	0.0417586		1.33156	0.0757988			0	0	0	0		--	--	--
ENSG00000065621.15	119391	GSTO2	ENST00000338595.7,ENST00000369707.2,ENST00000450629.6,ENST00000467629.1,ENST00000473401.5,ENST00000477078.2,ENST00000498052.1	0.00731342	0.0473977	0.962421		-0.721591	0.487075	0.559476	0.588148	-0.600936	0.561256	-1.0284	0.327996		0.00410892	1.9098	0.0819151	0.804008		-0.208691	-2.97983	0.00325093		1.33143	0.165036			0	0	-1	0		--	--	--
ENSG00000065665.21	55176	SEC61A2	ENST00000298428.14,ENST00000304267.12,ENST00000379017.7,ENST00000379020.8,ENST00000379033.7,ENST00000379051.5,ENST00000418772.1,ENST00000419021.1,ENST00000441368.5,ENST00000457034.1,ENST00000466451.1,ENST00000472221.5,ENST00000475268.5,ENST00000495368.1	-0.0423528	-0.274724	0.784875		-1.05349	0.316904	-1.72393	0.115439	-1.91256	0.0848458	-3.16037	0.0101525		0.00783059	1.23957	0.00442346	0.612843		-0.180814	-2.56725	0.0110002		1.00004	0.999809			0	-1	0	0		--	--	--
ENSG00000065675.15	5588	PRKCQ	ENST00000263125.10,ENST00000397176.6,ENST00000539722.5,ENST00000610727.1	0.0773246	0.502626	0.617853		-0.610701	0.555023	-1.7716	0.106874	-0.285792	0.78087	-0.168245	0.869744		0.724999	0.979904	0.925135	1.01042		0.127163	1.79027	0.0749615		1.00735	0.863694			0	0	0	0		--	--	--
ENSG00000065717.15	7089	TLE2	ENST00000262953.11,ENST00000426948.6,ENST00000443826.7,ENST00000455444.6,ENST00000586422.5,ENST00000586492.1,ENST00000587137.5,ENST00000587217.5,ENST00000587672.5,ENST00000587770.5,ENST00000587893.1,ENST00000589205.5,ENST00000589291.1,ENST00000589364.5,ENST00000590101.5,ENST00000590183.5,ENST00000590536.5,ENST00000591457.5,ENST00000591529.5,ENST00000591720.1,ENST00000592305.5,ENST00000592584.1	-0.217458	-1.44384	0.156202		3.50853	0.00564554	4.02074	0.00243553	3.52773	0.00546748	4.01915	0.00244179		0.926338	1.01147	0.419271	0.820376		-0.0340508	-0.475769	0.634772		0.747366	0.0107914			0	0	0	-1		516	--	#N/A
ENSG00000065802.12	51665	ASB1	ENST00000264607.9,ENST00000409297.1,ENST00000438264.5,ENST00000463352.5,ENST00000468122.1,ENST00000469885.1,ENST00000473306.1,ENST00000481566.1,ENST00000491653.1	-0.0322782	-0.209296	0.835229		-0.118034	0.908378	-0.74717	0.472164	-1.17979	0.265389	-0.834356	0.423564		0.334702	1.07942	0.032367	1.25952		-0.130627	-1.83986	0.0673083		1.12366	0.503391			0	0	0	0		--	--	--
ENSG00000065809.13	83641	FAM107B	ENST00000181796.6,ENST00000378458.6,ENST00000378462.5,ENST00000378465.7,ENST00000378467.8,ENST00000378470.5,ENST00000442012.5,ENST00000452706.6,ENST00000464952.5,ENST00000468492.5,ENST00000468747.5,ENST00000471815.5,ENST00000472095.5,ENST00000474143.5,ENST00000475786.5,ENST00000475858.1,ENST00000478076.5,ENST00000479731.5,ENST00000481209.5,ENST00000482277.5,ENST00000487335.5,ENST00000488576.5,ENS…	0.0963396	0.62727	0.533878		-0.462636	0.653528	0.151323	0.88273	-0.235662	0.818451	-0.131821	0.89774		0.370714	0.9115	0.808497	1.03524		-0.153119	-2.16371	0.0317025		0.982879	0.640656			0	0	0	0		--	--	--
ENSG00000065833.9	4199	ME1	ENST00000369705.4	-0.154376	-1.01261	0.317045		2.18874	0.0534498	0.270698	0.792128	1.72021	0.116133	2.136	0.0584276		0.253049	0.927424	0.533899	1.08538		-0.028477	-0.397821	0.691197		1.31364	0.0957418			0	0	0	0		--	--	--
ENSG00000065882.16	23216	TBC1D1	ENST00000261439.9,ENST00000401554.5,ENST00000402522.1,ENST00000405444.3,ENST00000406664.5,ENST00000407365.5,ENST00000421339.3,ENST00000443855.5,ENST00000446803.6,ENST00000469803.1,ENST00000475531.1,ENST00000491553.1,ENST00000492180.1,ENST00000508802.5,ENST00000509761.1,ENST00000510573.6,ENST00000511238.5,ENST00000513936.6,ENST00000615497.4	0.0534577	0.346942	0.730368		0.0977762	0.924042	1.30324	0.2217	1.01241	0.335213	0.81484	0.434141		0.112396	1.05226	0.0851248	1.03525		0.145592	2.05498	0.0412143		1.05271	0.731907			0	0	0	0		--	--	--
ENSG00000065883.16	8621	CDK13	ENST00000181839.10,ENST00000340829.10,ENST00000465643.1,ENST00000478563.2,ENST00000484589.2,ENST00000611390.1,ENST00000613626.4,ENST00000642213.1,ENST00000642592.1,ENST00000642626.1,ENST00000642660.1,ENST00000643859.1,ENST00000643868.1,ENST00000643915.1,ENST00000644221.1,ENST00000644561.1,ENST00000645470.1,ENST00000645826.1,ENST00000646039.1,ENST00000646437.1,ENST00000647453.1,ENST00000647518.1	0.204374	1.35305	0.183278		-2.84177	0.0174953	-0.696076	0.502238	-0.66826	0.519094	-1.20785	0.254896		0.190667	0.935683	0.0680205	1.26551		-0.111612	-1.56838	0.118414		0.977277	0.834011			0	0	0	0		--	--	--
ENSG00000065911.12	10797	MTHFD2	ENST00000394053.7,ENST00000409601.1,ENST00000409804.5,ENST00000462026.1,ENST00000470592.5,ENST00000477455.5,ENST00000488086.1,ENST00000489041.1	-0.252054	-1.688	0.098825		1.95179	0.0795116	0.708582	0.49477	0.73455	0.479484	1.09977	0.297201		1.9048e-05	4.48713	0.000224175	3.79925		0.358668	5.36551	2.27502e-07		1.31487	0.229921			0	1	1	0		--	--	--
[truncated: 59,861 more rows]

## Sheet: high_serial_S2_viral_load_p01
Gene features with Entrez ID				Serial sampling human subjects	Serial sampling human subjects	Serial sampling human subjects		Serial sampling human subjects	Serial sampling human subjects	Serial sampling human subjects	Serial sampling human subjects	Serial sampling human subjects	Serial sampling human subjects	Serial sampling human subjects	Serial sampling human subjects		GSE14507	GSE14507	GSE14507	GSE14507		GSE156063	GSE156063	GSE156063		HNO204 dataset	HNO204 dataset							GSE14507	GSE14507	GSE14507	GSE14507	GSE14507	GSE14507	GSE14507	GSE14507	GSE14507	GSE14507	GSE14507	GSE14507
[truncated: 432 more rows]

[truncated: 5 more sheets: Enriched GO_high_serial_S2_p01, GO with Genes_high_serial_S2, high_HNO204_p05, Enriched GO_up_HNO204, GO with Genes_up_HNO204]
